# Supplementary material for: Genome-wide neonatal epigenetic changes associated with maternal exposure to the COVID-19 pandemic
Source: BMC Med Genomics. 2023 Oct 30;16:268. doi: 10.1186/s12920-023-01707-4 (PMC10614377; doi:10.1186/s12920-023-01707-4)
Supplement: Supplementary file 5 — Additional file 5: Supplementary Table S1. Maternal psychological stress surveyed throughout pregnancy in pre-pandemic and pandemic cohorts. [file 12920_2023_1707_MOESM5_ESM.xlsx]

## Sheet: S_Table1
Supplementary Table 1. Maternal psychological stress surveyed throughout pregnancy in pre-pandemic and pandemic cohorts
		Pre-Pandemic (CTL)		Pandemic (RES)
		total (n=12)		total (n=32)
Anxiety, state (STAI-S)		n	%	n	%	z	p
	High	2	16.6667	9	31.0345	-0.9447	0.35
	Moderate	3	25	7	24.1379	0.06	0.95
	Low	7	58.3333	13	44.8276	0.79	0.43
	No data	0	0	3	9.375
Anxiety, trait (STAI-T)
	High	2	16.6667	7	24.1379	-0.53	0.6
	Moderate	4	33.3333	8	27.5862	0.37	0.71
	Low	6	50	14	48.2759	0.1	0.92
	No data	0	0	3	9.375
Stress (PSS)
	High	1	8.33333	2	7.14286	0.131	0.89
	Moderate	7	58.3333	22	78.5714	-0.31	0.19
	Low	4	33.3333	4	14.2857	1.38	0.17
	No data	0	0	4	12.5
PTSD (IESR)
	Yes			7	26.9231
	No			19	73.0769
	No data			6	18.75
Statistically significant p-values (≤ 0.05) are indicated in bold and italics.
