# Supplementary material for: Genome-wide neonatal epigenetic changes associated with maternal exposure to the COVID-19 pandemic
Source: BMC Med Genomics. 2023 Oct 30;16:268. doi: 10.1186/s12920-023-01707-4 (PMC10614377; doi:10.1186/s12920-023-01707-4)
Supplement: Supplementary file 6 — Additional file 6: Supplementary Table S2. Differentially methylated probes and annotated genes between pre-pandemic and pandemic newborns. [file 12920_2023_1707_MOESM6_ESM.xlsx]

## Sheet: S_Table2
Supplementary Table S2. Differentially methylated probes and annotated genes between pre-pandemic and pandemic newborns.
DMPs were produced through linear regression analysis between CTL and RES cohorts, leveraging human reference genome GRCh38. Statistically significant probes were determined using FDR p-value ≤ 0.05 and fold-change cutoff of ≤ -1 or ≥ 1. Gene annotation was performed using NCBI RefSeq IDs.
DMPs were produced through linear regression analysis between CTL and RES cohorts, leveraging human reference genome GRCh38. Statistically significant probes were determined using FDR p-value ≤ 0.05 and fold-change cutoff of ≤ -2 or ≥ 2. Gene annotation was performed using NCBI RefSeq IDs.	Chromosome_38	Coordinate_38_start	Coordinate_38_end	strand_38	UCSC_RefGene_Name	UCSC_RefGene_Group	logFC	AveExpr	t	P.Value	adj.P.Val	B
cg04507495	chr3	47522159	47522160	+			-4.9024	-3.40153	-5.97871	3.34e-07	0.000766745	3.7912
cg07425780	chr16	19885024	19885025	+	GPRC5B	TSS200	-4.69776	-4.29074	-16.716	6.06e-21	2.11e-16	17.8003
cg10376184	chr15	44537816	44537817	-	EIF3J-AS1;EIF3J	TSS1500;Body	-4.66856	-4.90073	-19.6162	1.05e-23	8.96e-19	19.4236
cg05757385	chr7	87153119	87153120	+	DMTF1	5'UTR;Body	-4.66576	-4.45141	-4.5545	3.98e-05	0.0460881	0.807319
cg01818594	chr4	106316531	106316532	-	AIMP1;TBCK	5'UTR;TSS1500;1stExon	-4.4792	-4.36733	-11.1112	1.69e-14	1.47e-10	12.5332
cg26685658	chr5	75337187	75337188	-	HMGCR	1stExon;5'UTR	-4.36399	-5.40109	-18.8865	4.84e-23	3.38e-18	19.0643
cg15821589	chr1	77979220	77979221	+	FUBP1	TSS200	-4.34732	-5.99791	-8.11785	2.3e-10	1.07e-06	7.94161
cg23092635	chr2	106582680	106582681	-			-4.23784	-4.3015	-15.1734	2.5e-19	6.39e-15	16.6851
cg23615648	chr8	86033550	86033551	-			-4.13334	-3.76272	-11.1279	1.61e-14	1.47e-10	12.5546
cg11192793	chr1	23559905	23559906	+	ID3	TSS200	-4.00328	-4.16421	-14.2615	2.55e-18	5.43e-14	15.9221
cg23963595	chr11	95924060	95924061	-	MTMR2	5'UTR;Body;1stExon	-3.78451	-5.72882	-16.4058	1.25e-20	3.7e-16	17.5921
cg07268431	chr3	47394616	47394617	+	PTPN23	Body	-3.69999	-3.62671	-5.76075	7.03e-07	0.00150157	3.33869
cg12796440	chr1	207050986	207050987	-	YOD1	1stExon	-3.66984	-5.10817	-5.72023	8.07e-07	0.00170491	3.25421
cg20210482	chr11	126416598	126416599	+			-3.52823	-5.63654	-6.76466	2.26e-08	6.88e-05	5.38635
cg15906479	chr4	108168458	108168459	-	LEF1-AS1;LEF1	Body;1stExon;5'UTR	-3.40428	-4.27382	-11.7343	2.68e-15	2.75e-11	13.309
cg09740294	chr7	5822863	5822864	-	ZNF815P	TSS1500	-3.3176	-4.81735	-5.96175	3.54e-07	0.000805298	3.75611
cg17977250	chr3	158672989	158672990	+	LXN;GFM1	TSS1500;Body	-3.27179	-2.82687	-7.28825	3.78e-09	1.37e-05	6.40735
cg04453364	chr11	95923907	95923908	-	MTMR2	5'UTR;Body;1stExon	-3.23833	-5.54515	-14.1809	3.14e-18	6.48e-14	15.8505
cg03506502	chr4	173522416	173522417	+			-3.19849	-5.40612	-5.09011	6.79e-06	0.0108655	1.93159
cg26202847	chr5	154475793	154475794	+	HAND1	3'UTR	-3.18824	-5.84816	-9.47934	2.66e-12	1.67e-08	10.2144
cg18899501	chr12	68336831	68336832	-			-3.14072	-3.3023	-8.51123	6.2e-11	3.24e-07	8.63029
cg09217327	chr22	29838652	29838653	+	ASCC2	TSS1500	-3.09263	-1.96613	-5.04294	7.94e-06	0.0123188	1.83228
cg25594636	chr1	207051043	207051044	-	YOD1	1stExon;5'UTR	-3.03976	-5.24529	-11.1911	1.33e-14	1.23e-10	12.6358
cg14899504	chr14	70697841	70697842	+	LINC01269	TSS1500	-3.03402	-4.13555	-7.37956	2.77e-09	1.04e-05	6.58142
cg03155301	chr11	12754741	12754742	-	TEAD1	5'UTR	-2.97185	-2.21178	-5.8317	5.52e-07	0.00121256	3.48636
cg00865724	chr19	17235698	17235699	+	NR2F6	Body	-2.94743	-5.56466	-8.04162	2.96e-10	1.36e-06	7.80519
cg03462699	chr2	241803799	241803800	+	GAL3ST2	Body	-2.88435	-5.61733	-5.62391	1.12e-06	0.00224858	3.05301
cg00757804	chr9	34179089	34179090	-	UBAP1	1stExon;5'UTR;Body	-2.78755	-4.04125	-5.71701	8.16e-07	0.00171429	3.24749
cg23199886	chr2	106582588	106582589	-			-2.7648	-3.55634	-7.70541	9.18e-10	3.81e-06	7.19233
cg01402095	chr16	68491562	68491563	-			-2.72832	-4.21984	-4.90574	1.25e-05	0.0179795	1.54358
cg08791268	chr6	17845912	17845913	+	KIF13A	Body	-2.70073	-3.89423	-4.96643	1.03e-05	0.0152085	1.67124
cg27634845	chr1	90358258	90358259	+			-2.69836	-3.67746	-5.66506	9.74e-07	0.00198612	3.13902
cg21722128	chr19	47417838	47417839	-	MEIS3	Body	-2.68587	-5.25468	-5.07919	7.04e-06	0.0111533	1.90859
cg18385770	chr1	197357196	197357197	+	CRB1	Body	-2.68543	-3.09205	-6.66661	3.16e-08	9.22e-05	5.1911
cg17774679	chr2	218781088	218781089	+	CYP27A1	TSS1500	-2.67586	-4.07197	-5.89839	4.39e-07	0.000976807	3.62485
cg12949483	chr15	34224576	34224577	+	TMEM85	TSS1500	-2.60621	-3.34597	-5.508	1.66e-06	0.00318301	2.81025
cg22290287	chr7	39184632	39184633	-	POU6F2	Body	-2.4925	-3.70853	-6.65216	3.32e-08	9.59e-05	5.16222
cg05007115	chr11	107458117	107458118	-	CWF19L2	TSS1500	-2.4805	-3.73737	-6.51313	5.35e-08	0.000149247	4.88315
cg01634146	chr19	13016575	13016576	-	NFIX	Body	-2.42517	-3.2867	-6.35634	9.16e-08	0.000238968	4.56578
cg03703887	chr11	34251564	34251565	-	ABTB2	Body	-2.40462	-3.63693	-5.3407	2.92e-06	0.00528855	2.45893
cg20782322	chr7	44491065	44491066	+	NUDCD3	TSS1500	-2.40398	-4.49711	-5.01067	8.85e-06	0.0134904	1.76434
cg02648562	chr3	42936151	42936152	+	KRBOX1-AS1;KRBOX1	Body;TSS200	-2.31922	0.562692	-7.23134	4.59e-09	1.65e-05	6.29823
cg10118419	chr3	42936162	42936163	+	KRBOX1-AS1;KRBOX1	Body;TSS200	-2.30116	0.675349	-7.00164	1e-08	3.31e-05	5.85312
cg06481122	chr15	37110887	37110888	+			-2.2896	-4.27052	-7.18587	5.36e-09	1.89e-05	6.2107
cg17997673	chr1	51616725	51616726	+	OSBPL9	TSS200	-2.28197	-1.97548	-6.89614	1.44e-08	4.7e-05	5.64624
cg14328664	chr8	19313689	19313690	+	SH2D4A	TSS1500;5'UTR;1stExon	-2.26808	-5.74614	-7.30244	3.6e-09	1.32e-05	6.43447
cg08138826	chr7	142030537	142030538	-	MGAM	Body	-2.25537	0.178776	-5.04936	7.78e-06	0.0121367	1.84579
cg00088410	chr3	72572735	72572736	-			-2.13861	1.04981	-7.15181	6.02e-09	2.06e-05	6.14497
cg25013161	chr2	222656590	222656591	-	FARSB	TSS1500	-2.12147	-4.36992	-5.6573	1e-06	0.00202843	3.12281
cg07991621	chr4	2818752	2818753	-	SH3BP2	Body;5'UTR;TSS200	-2.1152	-3.91152	-6.4622	6.37e-08	0.000172697	4.78035
cg26604256	chr19	5999665	5999666	+	RFX2	Body	-2.10013	-0.566046	-11.1217	1.64e-14	1.47e-10	12.5467
cg00203594	chr12	109093249	109093250	+	ALKBH2	1stExon;Body;5'UTR	-2.08934	-3.83093	-4.88305	1.35e-05	0.0192404	1.49587
cg21151381	chr15	40398767	40398768	-			-1.98993	1.76239	-4.67	2.73e-05	0.0341944	1.04876
cg18902035	chr2	134191786	134191787	-			-1.95905	1.64055	-4.79563	1.81e-05	0.0242493	1.31219
cg00407962	chr6	47310204	47310205	-	TNFRSF21	TSS1500	-1.84684	-3.78282	-6.58188	4.23e-08	0.000118774	5.02145
cg03429873	chr7	15366214	15366215	+	AGMO	ExonBnd;Body	-1.83584	2.27904	-5.15962	5.38e-06	0.00904311	2.07793
cg04184264	chr10	119602806	119602807	-			-1.83414	-0.98009	-5.31713	3.17e-06	0.00567035	2.40937
cg21104412	chr3	42936534	42936535	-			-1.82296	0.500099	-4.83697	1.57e-05	0.0216087	1.39902
cg01483459	chr19	15189355	15189356	+	NOTCH3	Body	-1.78982	1.32854	-5.43132	2.15e-06	0.00402635	2.64935
cg04832177	chr10	75395385	75395386	-			-1.75326	-5.67654	-5.17661	5.08e-06	0.00860642	2.11368
cg14602471	chr19	43901846	43901847	+			-1.74982	-4.19165	-4.78639	1.86e-05	0.0246971	1.29279
cg18474135	chr9	113276023	113276024	+	PRPF4;CDC26	Body;TSS1500	-1.71833	-4.26255	-5.47178	1.88e-06	0.00354551	2.73428
cg13025000	chr6	28161878	28161879	-	ZNF192P1	Body	-1.71183	-4.24425	-4.60003	3.43e-05	0.0409105	0.902386
cg01022634	chr22	31398910	31398911	-	DRG1	TSS1500	-1.70701	-0.786133	-4.60778	3.34e-05	0.040138	0.918594
cg08417692	chr4	689257	689258	+	MFSD7	1stExon;5'UTR	-1.68353	-4.52486	-5.52703	1.56e-06	0.00301425	2.85014
cg15864416	chr2	80031249	80031250	+	CTNNA2	Body	-1.67291	2.2531	-4.85668	1.48e-05	0.0205015	1.44045
cg02810010	chr18	63367986	63367987	-	KDSR	TSS1500	-1.62884	-4.74008	-5.22628	4.3e-06	0.00749246	2.21824
cg14388982	chr4	98993833	98993834	+			-1.60889	3.76193	-5.63653	1.07e-06	0.00217117	3.0794
cg20124710	chr15	55318907	55318908	-	PIGBOS1;PIGB	5'UTR;TSS200;1stExon	-1.60606	-5.74997	-6.30391	1.1e-07	0.000277525	4.45905
cg14989642	chr6	26223785	26223786	-	HIST1H3E	TSS1500	-1.60565	-4.526	-5.1773	5.07e-06	0.00860642	2.11514
cg08811130	chr1	109742655	109742656	-			-1.59783	2.38268	-4.64838	2.93e-05	0.036112	1.00351
cg04597753	chr2	190379370	190379371	+			-1.56213	2.32968	-6.20793	1.52e-07	0.000373297	4.26297
cg01057527	chr8	68329688	68329689	-			-1.55713	1.92265	-5.52126	1.59e-06	0.00306608	2.83805
cg23400639	chr18	2540793	2540794	-	METTL4	Body	-1.50579	2.61746	-5.08913	6.81e-06	0.0108785	1.92952
cg07422408	chr16	89755919	89755920	+	FANCA	Body	-1.49805	3.42036	-6.23216	1.4e-07	0.000347996	4.31256
cg20061884	chr7	108570005	108570006	-	THAP5;DNAJB9	TSS1500;1stExon;5'UTR	-1.49706	-5.57814	-7.88244	5.06e-10	2.24e-06	7.51729
cg23627038	chr7	120859492	120859493	-	TSPAN12	TSS1500	-1.48883	2.77525	-5.74925	7.31e-07	0.00155294	3.31473
cg00299240	chr22	19248899	19248900	+	CLTCL1	Body	-1.48152	2.32178	-6.08918	2.29e-07	0.000550093	4.01915
cg04269028	chr12	31450085	31450086	+	DENND5B	Body	-1.46821	2.08275	-5.26839	3.73e-06	0.00657757	2.30685
cg05238843	chr2	38748648	38748649	-	SRSF7	ExonBnd;Body	-1.44746	2.53072	-4.84296	1.54e-05	0.0212996	1.4116
cg20974724	chr7	122304396	122304397	-	FEZF1	1stExon	-1.44365	-4.4293	-4.71507	2.35e-05	0.0301348	1.14319
cg21035368	chr19	45444530	45444531	+			-1.43877	-4.947	-5.13316	5.87e-06	0.0096176	2.02222
cg07836887	chr17	5443128	5443129	+	DHX33	3'UTR	-1.43855	2.50146	-6.35398	9.23e-08	0.000239112	4.56098
cg24274659	chr14	57277935	57277936	+	AP5M1	Body	-1.43638	3.08203	-4.95357	1.07e-05	0.0157892	1.64419
cg02782052	chr16	59755581	59755582	-	LOC644649	TSS1500	-1.43582	2.70301	-6.40175	7.84e-08	0.000209503	4.65798
cg23732557	chr5	33371827	33371828	-			-1.42653	2.23272	-5.77794	6.63e-07	0.00142801	3.3745
cg16634763	chr5	139221914	139221915	-			-1.40403	1.85022	-4.68295	2.61e-05	0.0329893	1.07588
cg23594249	chr2	229879998	229879999	-	TRIP12	ExonBnd;1stExon;Body	-1.4001	2.5289	-5.6053	1.19e-06	0.00237674	3.01408
cg27524103	chr3	188239788	188239789	-	LPP	5'UTR	-1.39492	2.84475	-4.57154	3.76e-05	0.0441357	0.84288
cg14426288	chr9	93678333	93678334	-	PHF2	3'UTR	-1.39465	2.66634	-5.07838	7.06e-06	0.0111605	1.90689
cg11605617	chr3	32570969	32570970	-	DYNC1LI1	TSS200	-1.38465	-5.02254	-5.55456	1.42e-06	0.00277337	2.90784
cg07056260	chr12	129711232	129711233	+	TMEM132D	Body	-1.37005	2.33449	-5.25538	3.9e-06	0.00684437	2.27947
cg23835971	chr22	28233335	28233336	-	TTC28	Body	-1.3691	2.27915	-5.11613	6.22e-06	0.0100645	1.98637
cg22863802	chr4	39480514	39480515	+	LOC401127	Body	-1.36557	3.12924	-7.20801	4.97e-09	1.77e-05	6.25336
cg03865257	chr18	23689446	23689447	+	LAMA3	TSS200	-1.36165	-5.78484	-5.12269	6.08e-06	0.00986676	2.00018
cg04167575	chr18	79241454	79241455	-	ATP9B	Body	-1.35532	2.85608	-6.60883	3.85e-08	0.000109296	5.0755
cg15966070	chr1	7442353	7442354	-	CAMTA1	Body	-1.34469	2.877	-6.76682	2.24e-08	6.86e-05	5.39063
cg16769152	chr11	78023160	78023161	-	KCTD14	1stExon	-1.34422	-4.95588	-5.17588	5.09e-06	0.00860642	2.11216
cg15815061	chr12	13087071	13087072	+	GSG1	Body	-1.34343	4.30308	-6.11524	2.09e-07	0.000506318	4.07276
cg00566961	chr5	120152736	120152737	-			-1.3105	2.55792	-5.04899	7.78e-06	0.0121367	1.84502
cg20424803	chr7	106035398	106035399	-	FLJ23834	3'UTR	-1.30558	2.87078	-5.74999	7.29e-07	0.00155294	3.31627
cg07865623	chr7	132860576	132860577	+	CHCHD3	Body	-1.2968	2.85699	-6.07361	2.41e-07	0.000576604	3.98708
cg18604577	chr19	51274800	51274801	-			-1.29392	2.88527	-6.33595	9.82e-08	0.000251508	4.52431
cg09234252	chr10	8331696	8331697	-			-1.29132	3.50446	-5.70893	8.39e-07	0.00174776	3.23062
cg15363973	chr7	847199	847200	-	UNC84A	Body	-1.27759	2.2643	-4.89284	1.31e-05	0.0186611	1.51644
cg22033754	chr1	211654948	211654949	-			-1.27372	3.19389	-5.74575	7.4e-07	0.00156726	3.30742
cg26876664	chr2	239380942	239380943	+	HDAC4	5'UTR	-1.26789	2.62522	-4.62703	3.14e-05	0.0381109	0.958827
cg06816107	chr8	36784153	36784154	-	KCNU1	TSS200	-1.26677	2.2547	-5.60655	1.19e-06	0.00237282	3.0167
cg21581283	chr12	124341988	124341989	-	NCOR2	Body	-1.26341	5.18127	-6.39822	7.93e-08	0.00021132	4.65081
cg20776069	chr8	9026117	9026118	+	ERI1	Body	-1.25984	2.93988	-6.21123	1.51e-07	0.000370951	4.26973
cg14230692	chr8	111041127	111041128	+			-1.25621	3.95527	-4.83791	1.57e-05	0.0215805	1.40099
cg25898146	chr8	2044631	2044632	+	MYOM2	TSS1500	-1.25154	-3.61177	-4.66476	2.78e-05	0.0345599	1.0378
cg20716915	chr4	8124931	8124932	-	ABLIM2	Body	-1.23536	2.96861	-7.04325	8.71e-09	2.89e-05	5.9343
cg07719773	chr4	102563727	102563728	+	NFKB1	Body	-1.23434	2.55381	-4.82796	1.62e-05	0.0221428	1.3801
cg08006708	chr9	69154361	69154362	-	TJP2	5'UTR	-1.23123	2.703	-4.84726	1.52e-05	0.0210743	1.42064
cg25933692	chr15	40269654	40269655	+	PAK6	Body	-1.22912	0.117446	-4.68653	2.58e-05	0.032712	1.08337
cg08559214	chr2	167983393	167983394	+	STK39	Body	-1.21798	3.20961	-8.01689	3.22e-10	1.47e-06	7.76074
cg13495038	chr10	132768834	132768835	-	INPP5A	Body	-1.21736	4.13215	-6.3361	9.82e-08	0.000251508	4.52462
cg09871711	chr8	57978098	57978099	-	LINC01602	TSS1500	-1.19629	2.55049	-5.1133	6.28e-06	0.0101391	1.9804
cg09839813	chr8	101858297	101858298	+	NCALD	5'UTR	-1.18799	2.8174	-6.23637	1.38e-07	0.000344127	4.32117
cg23434122	chr3	40476944	40476945	+	ZNF619	TSS200	-1.1871	-0.709602	-4.86947	1.41e-05	0.0197593	1.46732
cg21511293	chr15	40369674	40369675	+	DISP2	Body	-1.18581	2.12159	-5.22478	4.32e-06	0.00751334	2.21508
cg00100680	chr4	4404473	4404474	-	D4S234E	Body	-1.17968	4.10902	-5.01726	8.65e-06	0.0132497	1.77823
cg23709782	chr15	98843710	98843711	+	EPC2	Body	-1.15764	2.57978	-5.1484	5.58e-06	0.00924797	2.0543
cg15578948	chr1	1757573	1757574	+	NADK	Body	-1.1555	4.30687	-7.00481	9.94e-09	3.29e-05	5.85931
cg14018275	chr6	32980427	32980428	+	BRD2	Body	-1.15279	2.86369	-4.68105	2.63e-05	0.0331404	1.07191
cg19305696	chr8	143254245	143254246	+	ZFP41	3'UTR	-1.15172	2.85429	-5.76194	7e-07	0.00149964	3.34118
cg00760631	chr3	66440591	66440592	+	LRIG1	Body	-1.14139	2.71234	-5.38363	2.53e-06	0.00464046	2.54917
cg16563938	chr1	3638878	3638879	+	WDR8	Body	-1.13479	3.75347	-6.08524	2.32e-07	0.000555832	4.01103
cg01743020	chr2	1882314	1882315	+	MYT1L	Body	-1.13458	4.21487	-6.60829	3.86e-08	0.000109296	5.07442
cg10872050	chr7	135618574	135618575	-	NUP205	Body	-1.11498	2.78271	-4.61639	3.25e-05	0.0392716	0.93659
cg05065989	chr7	27165581	27165582	+	HOXA9	TSS200	-1.09748	-4.98743	-4.8695	1.41e-05	0.0197593	1.46739
cg23963070	chr1	1226796	1226797	+	SDF4	Body	-1.08258	4.71295	-5.04271	7.95e-06	0.0123188	1.83179
cg06937319	chr12	30663577	30663578	-	IPO8	Body	-1.0716	3.19782	-5.29899	3.36e-06	0.00600222	2.37123
cg10204707	chr19	53291458	53291459	-	BIRC8	5'UTR;1stExon	-1.07134	4.49287	-5.14498	5.65e-06	0.00931432	2.0471
cg24682621	chr1	239754825	239754826	+	CHRM3	5'UTR	-1.07126	2.79001	-4.98179	9.74e-06	0.0146775	1.70357
cg13021479	chr17	8476980	8476981	-	MYH10	Body	-1.06879	4.62642	-5.69171	8.89e-07	0.00182775	3.19468
cg03498228	chr4	2729639	2729640	+	FAM193A	Body	-1.06433	2.66279	-4.61303	3.29e-05	0.039643	0.929555
cg22232992	chr14	102362916	102362917	+	TECPR2;CINP	TSS200	-1.03593	-5.60419	-4.87751	1.38e-05	0.0194882	1.48423
cg01863693	chr10	68292446	68292447	-	PBLD	Body	-1.01325	2.98896	-4.6198	3.22e-05	0.0388987	0.943708
cg16257051	chr5	154482623	154482624	+			-1.00304	-5.00956	-5.01957	8.59e-06	0.0131745	1.78308
cg16265012	chr19	7899689	7899690	+	LRRC8E	Body	-0.984155	4.81215	-4.93238	1.15e-05	0.0167076	1.59961
cg05540617	chr16	3664371	3664372	-	TRAP1	Body	-0.965461	5.30406	-5.36842	2.66e-06	0.00485036	2.5172
cg26766237	chr8	126159690	126159691	+			-0.959173	3.23914	-4.62877	3.12e-05	0.0379549	0.962467
cg21865157	chr1	15731927	15731928	+	PLEKHM2	Body	-0.953334	4.56623	-4.9935	9.37e-06	0.0142563	1.72821
cg08820466	chr1	9669013	9669014	-	PIK3CD	5'UTR	-0.951789	2.73342	-5.17057	5.18e-06	0.00873635	2.10097
cg14128042	chr20	53904043	53904044	+			-0.94486	2.78028	-4.83252	1.6e-05	0.0218508	1.38967
cg15849098	chr7	150514673	150514674	+	GIMAP7	TSS200	-0.944584	2.53985	-4.52909	4.32e-05	0.049311	0.754317
cg03034759	chr1	212413552	212413553	-	TMEM206	Body	-0.943728	3.21444	-4.90772	1.25e-05	0.0178962	1.54775
cg12829298	chr3	29701712	29701713	-	RBMS3	Body	-0.943238	4.23649	-5.91127	4.2e-07	0.000940199	3.65157
cg07416546	chr14	87994007	87994008	-	GALC	TSS1500	-0.940804	2.95831	-5.63396	1.08e-06	0.00218445	3.07403
cg14057644	chr11	128457770	128457771	-			-0.932042	2.42802	-4.52627	4.36e-05	0.0496547	0.748441
cg01311567	chr12	122986076	122986077	+	PITPNM2	Body	-0.901914	4.71694	-4.53084	4.3e-05	0.0491049	0.757961
cg13525835	chr18	23155155	23155156	+	CABLES1	Body;TSS1500	-0.891741	3.1263	-5.46399	1.93e-06	0.00363141	2.71793
cg19589728	chr7	158189253	158189254	+	PTPRN2	Body	-0.881789	2.38851	-5.09086	6.77e-06	0.0108612	1.93316
cg06589191	chr11	133239657	133239658	+	OPCML	Body	-0.87778	4.58803	-4.64179	2.99e-05	0.0368394	0.98972
cg17516889	chr1	227787985	227787986	-			-0.86985	-5.62477	-5.13918	5.76e-06	0.00945655	2.03489
cg00828305	chr2	177212462	177212463	+	HNRNPA3	TSS1500	-0.8589	-5.75797	-4.78716	1.86e-05	0.0246971	1.29441
cg06704466	chr2	236101613	236101614	-	AGAP1	Body	-0.855279	4.62455	-4.72269	2.3e-05	0.0294884	1.15916
cg25934548	chr3	127017843	127017844	+	PLXNA1	Body	-0.851714	3.97843	-4.87298	1.4e-05	0.0197104	1.47469
cg15212038	chr4	7030401	7030402	+	TBC1D14	3'UTR	-0.843703	4.72813	-4.56926	3.79e-05	0.0443965	0.838122
cg04218130	chr12	103779686	103779687	+	NT5DC3	Body	-0.832052	3.1261	-4.56106	3.89e-05	0.0453901	0.820997
cg06745965	chr1	19595681	19595682	+	C1orf151	TSS1500	-0.788307	2.6887	-4.74548	2.13e-05	0.0277787	1.20694
cg03945582	chr16	19885005	19885006	+	GPRC5B	TSS200;Body	-0.782589	-5.20702	-4.9077	1.25e-05	0.0178962	1.54771
cg08092588	chr14	104575115	104575116	-			0.787983	4.26142	4.55855	3.93e-05	0.0456928	0.815759
cg06561728	chr17	746873	746874	-	GEMIN4	Body	0.806105	0.148665	4.98891	9.51e-06	0.014447	1.71856
cg15801307	chr17	50134381	50134382	-	PPP1R9B	3'UTR	0.864161	-0.268568	6.49644	5.67e-08	0.000155212	4.8495
cg26830192	chr8	1783877	1783878	+	CLN8	3'UTR	0.892512	4.30569	4.87763	1.38e-05	0.0194882	1.48448
cg02750420	chr8	109335760	109335761	+	ENY2	5'UTR;Body	0.933781	2.67793	5.17636	5.08e-06	0.00860642	2.11317
cg16669541	chr3	100709301	100709302	+	TFG	TSS200	0.947485	-5.18023	4.63694	3.04e-05	0.0373084	0.979576
cg10539034	chr18	36187584	36187585	-	MOCOS	1stExon	0.949511	-6.05634	4.67662	2.67e-05	0.0335153	1.06262
cg02676867	chr19	2936514	2936515	+	ZNF77	Body;ExonBnd	0.971362	2.55731	4.77303	1.94e-05	0.0257197	1.26475
cg25219082	chr3	32570832	32570833	-	DYNC1LI1	1stExon;5'UTR	0.976115	-4.99603	4.96766	1.02e-05	0.0151755	1.67384
cg12734920	chr2	200812242	200812243	-	BZW1	5'UTR	0.992731	-5.38788	4.54894	4.05e-05	0.0468582	0.795719
cg26185843	chr1	155562757	155562758	+	ASH1L;LOC645676	TSS1500;Body	0.998427	-4.48058	4.7071	2.42e-05	0.0308829	1.12647
cg12493071	chr5	54959108	54959109	-			1.00021	2.16695	4.90401	1.26e-05	0.0180496	1.53993
cg08355353	chr1	112675035	112675036	-	MOV10	Body	1.00803	-5.93464	4.53541	4.23e-05	0.0485984	0.767495
cg15201399	chr6	28905237	28905238	-	TRIM27	Body	1.01239	2.51527	5.20379	4.64e-06	0.00799001	2.1709
cg08058544	chr2	236171624	236171625	-			1.01913	-4.9725	5.39836	2.41e-06	0.00446848	2.58012
cg17761365	chr4	155954594	155954595	+	CTSO	TSS1500	1.02026	2.61517	4.6059	3.36e-05	0.0403228	0.914651
cg18436203	chr1	29182066	29182067	+	SFRS4	1stExon;5'UTR	1.02246	-5.52144	4.66426	2.78e-05	0.0345613	1.03673
cg08003092	chr15	59361253	59361254	-	MYO1E	Body	1.03184	2.45552	4.6019	3.41e-05	0.0407249	0.906296
cg23227500	chr1	179293816	179293817	-	SOAT1	TSS200	1.03869	-5.69678	4.52449	4.39e-05	0.0498316	0.744713
cg13912912	chr16	79770700	79770701	+	MAFTRR;LINC01229	TSS200;Body	1.03972	-5.67207	5.69175	8.89e-07	0.00182775	3.19477
cg24423099	chr22	42070847	42070848	+	NAGA	TSS200	1.04805	-4.89539	5.25521	3.9e-06	0.00684437	2.27912
cg24613083	chr17	61462354	61462355	-	TBX4	Body	1.05026	-4.32874	5.08776	6.84e-06	0.010906	1.92663
cg14653418	chr10	31929025	31929026	-	ARHGAP12	TSS200	1.05253	-4.97773	4.9774	9.88e-06	0.0148354	1.69433
cg04713327	chr4	186191369	186191370	+	CYP4V2	TSS200	1.05527	-5.31771	4.66284	2.79e-05	0.0346657	1.03377
cg09540762	chr12	64111777	64111778	+	SRGAP1	ExonBnd;Body	1.05868	3.16636	4.9092	1.24e-05	0.0178749	1.55084
cg11107669	chr2	127219037	127219038	+			1.07821	-5.29453	4.79991	1.78e-05	0.023993	1.32119
cg13628185	chr19	8444925	8444926	-	HNRNPM	1stExon;5'UTR	1.07874	-5.11333	5.20535	4.61e-06	0.00796595	2.17419
cg06038049	chr1	1324529	1324530	+	GLTPD1;CPSF3L	TSS1500;Body	1.08026	-5.95235	4.53813	4.2e-05	0.0483155	0.773166
cg19643344	chr1	235867190	235867191	-	LYST	TSS1500	1.08789	-5.5837	4.59019	3.54e-05	0.0420485	0.881824
cg14320054	chr9	107465988	107465989	+			1.08863	-5.552	5.12405	6.06e-06	0.00984273	2.00304
cg22771603	chr5	133051609	133051610	+	HSPA4	TSS1500	1.08886	-4.39199	4.66814	2.74e-05	0.0342908	1.04487
cg17470531	chr2	55419848	55419849	+	CCDC88A	5'UTR;1stExon	1.0895	-4.88439	5.18524	4.93e-06	0.00842771	2.13185
cg01680839	chr14	99684037	99684038	-	CYP46A1	TSS1500	1.0908	-4.2744	4.79718	1.8e-05	0.024168	1.31544
cg06150819	chr15	52569174	52569175	+	ARPP19	5'UTR;1stExon;TSS200	1.09938	-3.84031	5.07243	7.2e-06	0.0113379	1.89436
cg23437497	chr11	27332176	27332177	-			1.1028	0.0377228	5.18603	4.92e-06	0.00842417	2.13352
cg07676361	chr16	80932963	80932964	-			1.11164	-4.45354	5.13178	5.9e-06	0.0096176	2.01931
cg27109890	chr19	22901442	22901443	-			1.11201	3.32516	5.23044	4.24e-06	0.00741473	2.22699
cg06793691	chr5	43121477	43121478	-	ZNF131	TSS200	1.11636	-5.79684	4.58522	3.6e-05	0.0424714	0.871455
cg24131747	chr14	67675013	67675014	+	VTI1B	TSS200	1.11783	-5.60415	4.64033	3.01e-05	0.0369563	0.986667
cg27382861	chr17	28599097	28599098	+	SPAG5	TSS200	1.12127	-5.35778	4.52604	4.36e-05	0.0496547	0.747948
cg00147126	chr15	29821559	29821560	-	TJP1	TSS200;Body	1.12198	-5.52412	4.55689	3.95e-05	0.04587	0.812303
cg10984505	chr6	36443174	36443175	-	PXT1;KCTD20	TSS1500;5'UTR	1.12336	-5.16812	5.13159	5.91e-06	0.0096176	2.01892
cg03099611	chr4	88007389	88007390	-	PKD2	TSS1500	1.12481	-5.02769	4.98472	9.65e-06	0.0145926	1.70973
cg24420770	chr11	66371871	66371872	+	SLC29A2	TSS200	1.125	-4.78315	4.95137	1.08e-05	0.0158664	1.63957
cg19071579	chr3	158732126	158732127	+	RARRES1	Body	1.12684	-5.20822	4.87055	1.41e-05	0.0197593	1.46959
cg26121591	chr5	175871561	175871562	-	CPLX2	1stExon;5'UTR	1.12856	-3.79356	4.73072	2.24e-05	0.0289144	1.17599
cg18213472	chr6	83709470	83709471	-	SNAP91	TSS200	1.13209	-5.6842	4.75651	2.05e-05	0.0269257	1.23009
cg03375212	chr4	39366518	39366519	-	RFC1	TSS200	1.13499	-4.55657	4.58713	3.58e-05	0.0423389	0.875432
cg01229489	chr20	61691839	61691840	+	CDH4	Body;5'UTR	1.14381	3.23822	5.3318	3.01e-06	0.0054241	2.44022
cg12276298	chr10	73168105	73168106	-	ECD;FAM149B1	TSS200	1.14577	-4.99524	4.95342	1.07e-05	0.0157892	1.64387
cg17402252	chr4	83002064	83002065	+	LIN54	5'UTR;Body	1.14841	0.63381	4.81325	1.7e-05	0.0230817	1.34918
cg20637008	chr1	77779854	77779855	-	FAM73A	Body	1.15415	-5.37606	4.63173	3.09e-05	0.0377136	0.968674
cg21824239	chr9	7799843	7799844	-	TMEM261	TSS200	1.16062	-5.8477	6.71527	2.68e-08	7.9e-05	5.28815
cg09735190	chr16	797986	797987	-	CHTF18	3'UTR	1.16266	3.59931	4.59268	3.51e-05	0.0417724	0.887037
cg06173810	chr16	31529795	31529796	-			1.1666	-4.47421	4.97509	9.96e-06	0.0149138	1.68946
cg05859960	chr8	102864183	102864184	+	AZIN1	TSS200	1.16911	-5.15612	4.95907	1.05e-05	0.015555	1.65576
cg13430225	chr1	53196751	53196752	-	CPT2	1stExon;5'UTR	1.17419	-4.17887	5.89631	4.42e-07	0.000980918	3.62055
cg02344993	chr17	59619628	59619629	-	CLTC	TSS200	1.1799	-5.1405	4.69501	2.51e-05	0.0319732	1.10114
cg15531235	chr12	110502111	110502112	+	VPS29;RAD9B	TSS200	1.18423	-4.78591	4.725	2.28e-05	0.0293645	1.16399
cg15688713	chr3	100263548	100263549	+	TBC1D23	Body	1.1895	1.1116	4.63066	3.1e-05	0.0377805	0.966429
cg14624207	chr11	68374730	68374731	+	LRP5	Body	1.20404	-0.0280078	7.78455	7.03e-10	3.05e-06	7.33823
cg21052291	chr2	68643534	68643535	+			1.20973	-5.96086	5.14265	5.69e-06	0.00936736	2.04219
cg01451205	chr11	119381500	119381501	-	USP2	1stExon;5'UTR	1.2106	-4.96133	4.82495	1.64e-05	0.0223245	1.37378
cg01311717	chr19	7629608	7629609	+	XAB2;LOC100131801	TSS200	1.21639	-4.83706	4.79033	1.84e-05	0.0245477	1.30107
cg00682458	chr6	43171632	43171633	+	SRF	5'UTR;1stExon	1.21719	-5.27021	5.48147	1.82e-06	0.00345393	2.75461
cg00160359	chr12	48784409	48784410	-	ADCY6	5'UTR;TSS1500	1.22222	2.6702	4.78676	1.86e-05	0.0246971	1.29358
cg23699062	chr7	1739129	1739130	-	ELFN1	5'UTR	1.22893	1.60121	5.07697	7.09e-06	0.0111902	1.90392
cg11571856	chr7	2234437	2234438	-	MAD1L1;FTSJ2	TSS1500;3'UTR	1.23654	2.27621	5.38022	2.56e-06	0.0046719	2.542
cg10648670	chr2	25216506	25216507	-			1.24229	-4.69593	5.47351	1.87e-06	0.00353351	2.73791
cg16775792	chr22	20394381	20394382	-	ZNF74	5'UTR;1stExon;Body	1.25103	-5.70415	6.65197	3.32e-08	9.59e-05	5.16185
cg25355179	chr13	48975248	48975249	+	FNDC3A	TSS1500	1.2594	-4.44658	4.73354	2.21e-05	0.0287381	1.18191
cg02243946	chr8	1475186	1475187	+			1.2625	2.73638	7.16129	5.82e-09	2.02e-05	6.16327
cg07133412	chr14	54441626	54441627	+	CNIH	TSS200	1.26586	-3.65964	4.54148	4.15e-05	0.0479039	0.780158
cg27108889	chr3	128573471	128573472	-	C3orf27	Body	1.26632	0.740408	7.17275	5.6e-09	1.97e-05	6.18539
cg08655633	chr6	56634346	56634347	+	RNU6-71P;DST	Body	1.26854	2.09787	5.15354	5.49e-06	0.00914918	2.06513
cg14107159	chr12	56258501	56258502	+	ANKRD52	TSS200	1.27755	-5.93767	5.85499	5.1e-07	0.00112312	3.53476
cg21248188	chr9	135083334	135083335	-	OLFM1	Body	1.28651	0.560135	4.54123	4.15e-05	0.0479039	0.779623
cg13150400	chr6	135498019	135498020	-	C6orf217;AHI1	Body;TSS1500	1.29964	-6.22006	5.97566	3.37e-07	0.000771796	3.78489
cg08283932	chr20	44652066	44652067	+	ADA	TSS1500	1.30188	-5.03888	5.21225	4.51e-06	0.00781873	2.18871
cg18099844	chr15	34103339	34103340	+	PGBD4;C15orf24	1stExon;TSS1500	1.31282	2.93138	4.67686	2.67e-05	0.0335153	1.06313
cg03920223	chr16	75323347	75323348	-	CFDP1	Body	1.31614	-3.11409	4.56832	3.8e-05	0.0444651	0.836154
cg16928776	chr3	72282937	72282938	+			1.32416	2.30605	5.06027	7.5e-06	0.0117597	1.86877
cg10458926	chr2	148644799	148644800	-	EPC2	TSS200	1.33216	-5.01962	4.82067	1.66e-05	0.0226023	1.36478
cg05778424	chr17	57092147	57092148	+	AKAP1	5'UTR	1.334	0.337551	4.96962	1.01e-05	0.0151357	1.67795
cg09446005	chr9	37800784	37800785	-	DCAF10	TSS200;Body	1.33543	-6.46178	6.69784	2.84e-08	8.35e-05	5.25342
cg18761894	chr1	161526189	161526190	-	HSPA6	1stExon	1.33593	1.31534	6.35512	9.2e-08	0.000239112	4.5633
cg14459960	chr6	82247852	82247853	-	IBTK	TSS200	1.33715	-5.15619	6.50677	5.47e-08	0.000151985	4.87033
cg27029144	chr1	33819824	33819825	+	CSMD2	ExonBnd;Body	1.33925	1.09707	8.16575	1.96e-10	9.32e-07	8.02685
ch.19.1633300R	chr19	49648687	49648688	+	SCAF1	Body	1.34598	-4.62206	5.71909	8.1e-07	0.00170686	3.25182
cg26071064	chr15	45137821	45137822	+	DUOX1	Body	1.34718	3.57494	4.68793	2.57e-05	0.0326156	1.08631
cg10042335	chr11	20978843	20978844	-	NELL1	Body	1.35555	0.520068	5.89444	4.45e-07	0.00098436	3.61667
cg13535485	chr12	52095243	52095244	-			1.35577	3.21403	4.92732	1.17e-05	0.0169587	1.58897
cg19925427	chr2	128233472	128233473	-			1.37204	-6.04912	6.61607	3.76e-08	0.000107612	5.09001
cg07248043	chr3	125595493	125595494	+	OSBPL11	5'UTR;1stExon	1.37519	-6.00905	5.94628	3.73e-07	0.000846514	3.7241
cg12378878	chr13	50126470	50126471	-	DLEU2	TSS1500	1.38399	-3.74958	5.99015	3.21e-07	0.000741751	3.81487
cg14543941	chr10	69319458	69319459	-	HK1	Body	1.38866	-3.7769	5.38271	2.54e-06	0.00464374	2.54724
cg19200700	chr20	54188403	54188404	-			1.39435	3.12759	6.36219	8.98e-08	0.00023502	4.57767
cg05590410	chr1	54405679	54405680	+	SSBP3	Body	1.40643	-6.00041	6.78036	2.14e-08	6.57e-05	5.4175
cg17585138	chr4	131054722	131054723	-			1.41056	1.86448	4.72936	2.25e-05	0.0289948	1.17314
cg05246403	chr19	19544939	19544940	+	CILP2	Body	1.41394	4.41078	4.81422	1.7e-05	0.0230481	1.35124
cg06823108	chr18	61554087	61554088	-	CDH20	Body	1.41591	2.82204	4.621	3.2e-05	0.0388066	0.946236
ch.6.3091160R	chr6	157910090	157910091	+	SNX9	Body	1.43035	-3.51038	4.83318	1.59e-05	0.0218425	1.39105
cg14193172	chr1	18883320	18883321	+	ALDH4A1	Body	1.43422	2.7602	4.6667	2.76e-05	0.0343971	1.04185
cg26017449	chr20	34769796	34769797	-	NCOA6	Body	1.43477	-3.5241	4.85884	1.46e-05	0.0204294	1.44499
cg04512268	chr3	101828012	101828013	+	NXPE3;NFKBIZ	3'UTR;1stExon;5'UTR	1.43741	-4.49422	5.71121	8.32e-07	0.00173962	3.2354
cg21306464	chr5	15645943	15645944	+	FBXL7	Body;5'UTR	1.441	3.09497	6.28853	1.16e-07	0.000291581	4.4277
cg02983123	chr12	29238914	29238915	+	FAR2	5'UTR	1.46383	-2.64773	4.57819	3.68e-05	0.0433227	0.856763
cg06081361	chr1	3277223	3277224	+	PRDM16	Body	1.47258	2.55536	6.3093	1.08e-07	0.000273341	4.47005
cg18023771	chr7	24834513	24834514	+	OSBPL3	Body	1.47681	4.01445	5.34335	2.9e-06	0.00525384	2.4645
cg12600530	chr5	87391184	87391185	-	RASA1	3'UTR	1.47805	2.90727	5.39607	2.42e-06	0.00449233	2.57531
cg13298070	chr4	188659353	188659354	-			1.48513	4.91902	5.48097	1.82e-06	0.00345393	2.75355
cg14838044	chr1	89559017	89559018	-	LRRC8B	5'UTR;1stExon	1.49659	1.91578	5.08043	7.01e-06	0.0111302	1.9112
cg04055819	chr10	13707602	13707603	-	FRMD4A	Body	1.50179	-3.89557	4.98747	9.56e-06	0.0144881	1.71552
cg18969411	chr6	26521044	26521045	+	HCG11	TSS1500	1.503	-4.38918	7.09365	7.34e-09	2.48e-05	6.0323
cg25837104	chr17	80006091	80006092	+	TBC1D16	Body	1.51568	-4.24016	6.00419	3.06e-07	0.000711713	3.84387
cg25628273	chr7	96800402	96800403	-			1.51649	2.17087	4.57482	3.72e-05	0.0437331	0.849737
cg03688571	chr3	4928390	4928391	-	BHLHE40-AS1	Body	1.51907	1.96713	5.01182	8.81e-06	0.0134656	1.76676
cg14864773	chr12	109998998	109998999	-	ANKRD13A	TSS1500	1.51912	-4.58927	4.65907	2.83e-05	0.0349836	1.02587
cg14010484	chr19	2702877	2702878	-	GNG7	TSS200	1.52271	-5.69913	5.93785	3.84e-07	0.0008687	3.70664
cg04925604	chr20	37296526	37296527	-	MANBAL	5'UTR	1.52275	-2.60753	4.88007	1.37e-05	0.0193953	1.48961
cg25215498	chr3	179842351	179842352	-	PEX5L	Body	1.52861	-1.00014	4.55523	3.97e-05	0.0460493	0.80883
cg05635274	chr16	2816900	2816901	+	PRSS21	TSS1500	1.5311	1.7334	4.59318	3.51e-05	0.0417688	0.888088
cg02257550	chr16	56452359	56452360	-	OGFOD1;NUDT21	Body;TSS1500	1.53591	-4.19499	4.92206	1.19e-05	0.0172179	1.5779
cg04350064	chr13	51148290	51148291	+	LINC00371	Body	1.53595	1.3129	7.87786	5.13e-10	2.26e-06	7.50894
cg01952843	chr17	50426134	50426135	+	ACSF2	TSS200	1.54953	-6.23413	7.41301	2.47e-09	9.44e-06	6.64488
cg00659970	chr2	101350708	101350709	+	CREG2	3'UTR	1.54996	2.61252	6.00401	3.06e-07	0.000711713	3.84349
cg15724252	chr8	96261108	96261109	-	PTDSS1;MTERF3	TSS1500;5'UTR	1.56215	-4.0546	5.05505	7.63e-06	0.0119424	1.85776
ch.3.82276877F	chr3	82145036	82145037	+			1.56218	-4.93438	6.3934	8.07e-08	0.000214094	4.64104
cg10478867	chr7	151251674	151251675	-	SMARCD3	Body	1.57559	-6.16726	6.33553	9.84e-08	0.000251508	4.52345
cg14298545	chr8	75802668	75802669	-			1.58521	2.16163	5.15225	5.51e-06	0.00916884	2.06242
cg10313098	chr1	25338841	25338842	+	TMEM50A	5'UTR	1.59485	-3.00646	6.03992	2.71e-07	0.000641077	3.91763
ch.2.3682233F	chr2	181761662	181761663	+			1.60828	-2.51678	5.77527	6.69e-07	0.00143704	3.36894
cg09440866	chr12	113576705	113576706	-			1.61239	-3.38597	5.44172	2.08e-06	0.0038967	2.67117
cg25938320	chr22	37679713	37679714	+	LGALS1	Body	1.61594	1.76906	4.53639	4.22e-05	0.048517	0.769532
cg22153931	chr7	43878076	43878077	+	URGCP	Body	1.61892	3.92692	6.00964	3e-07	0.000703643	3.85512
cg14866423	chr4	184617401	184617402	-	LVCAT8	Body	1.63227	1.62549	5.58425	1.28e-06	0.00251382	2.97001
cg08360771	chr11	128909760	128909761	+	KCNJ5	5'UTR	1.64331	-4.03869	5.33221	3.01e-06	0.0054241	2.44108
cg24720069	chr1	240652608	240652609	+	MIR1273E	Body	1.64395	1.82161	4.97747	9.88e-06	0.0148354	1.69448
cg12564151	chr8	141180541	141180542	-	DENND3	Body	1.64998	3.14364	7.10379	7.09e-09	2.41e-05	6.05199
cg05006071	chr5	40680881	40680882	-	PTGER4	5'UTR	1.65133	-4.59642	6.12407	2.03e-07	0.000492792	4.09092
cg03101397	chr15	92631892	92631893	-	FAM174B	Body	1.65656	3.02004	6.04405	2.67e-07	0.000636007	3.92615
cg07035320	chr1	9825459	9825460	+	CLSTN1	TSS1500	1.66807	-4.38286	6.24369	1.35e-07	0.000336701	4.33613
cg23043946	chr11	61139505	61139506	+	VPS37C	5'UTR	1.67125	1.43634	7.48924	1.91e-09	7.39e-06	6.78886
cg05483455	chr5	143383048	143383049	+	NR3C1	Body	1.67346	2.74062	4.8569	1.47e-05	0.0205015	1.44089
cg03590387	chr2	67872184	67872185	-			1.67425	2.50968	6.38551	8.29e-08	0.00021921	4.62502
cg08435566	chr4	118994136	118994137	+	SYNPO2	Body	1.67504	1.87676	4.53098	4.29e-05	0.0491049	0.758257
cg05875331	chr11	100671486	100671487	+			1.67609	2.4533	8.63251	4.16e-11	2.21e-07	8.83741
cg19388779	chr2	233264574	233264575	+	ATG16L1	Body	1.68166	3.30264	4.69537	2.51e-05	0.0319732	1.10189
cg06683832	chr16	81154259	81154260	-	PKD1L2	Body	1.69642	1.31633	8.31968	1.17e-10	5.8e-07	8.29816
cg14428310	chr11	88175554	88175555	-	RAB38	TSS200	1.70857	-3.55316	6.3532	9.26e-08	0.000239112	4.5594
cg08379897	chr2	85578498	85578499	-	VAMP8	Body	1.71042	-3.84746	6.23089	1.41e-07	0.000348386	4.30997
cg15274047	chr19	1102571	1102572	+	GPX4	TSS1500	1.71226	-3.90569	6.87188	1.57e-08	4.98e-05	5.59846
cg00365505	chr7	150368912	150368913	-	REPIN1	5'UTR;1stExon	1.7155	-5.81503	8.18892	1.81e-10	8.73e-07	8.06794
cg05576235	chr1	149937156	149937157	-	MTMR11	TSS1500	1.72131	-3.57396	5.53464	1.52e-06	0.00294478	2.86611
cg02357491	chr6	31137967	31137968	-	PSORS1C1;PSORS1C2	Body	1.73175	-0.40993	5.0615	7.47e-06	0.0117356	1.87135
cg14220516	chr5	17094807	17094808	-			1.74188	-2.88113	4.58886	3.56e-05	0.0421655	0.879052
cg05550352	chr5	173057223	173057224	-	CREBRF	5'UTR	1.75161	-3.74108	6.6061	3.89e-08	0.000109716	5.07002
cg03970588	chr1	182391268	182391269	+	GLUL	1stExon;5'UTR	1.75456	-5.87743	6.36847	8.79e-08	0.000231601	4.59042
cg16449662	chr1	242024185	242024186	-			1.75584	1.58056	4.76847	1.97e-05	0.0259804	1.25518
cg03634803	chr21	35222249	35222250	-			1.77714	0.716051	5.50206	1.69e-06	0.00323156	2.7978
cg01857482	chr2	222735534	222735535	-			1.7805	2.13319	6.04288	2.68e-07	0.000636578	3.92374
cg19165076	chr4	122618882	122618883	+	IL21-AS1;IL21	TSS200;Body	1.78703	1.47378	4.58019	3.66e-05	0.0431074	0.860941
cg05527918	chr6	131627958	131627959	-	MED23	Body	1.79923	-1.85294	7.81813	6.28e-10	2.75e-06	7.39983
cg20684251	chr19	51337300	51337301	-	VSIG10L	Body	1.80138	1.83256	5.39114	2.47e-06	0.00454592	2.56495
cg16414945	chr1	161749543	161749544	-	DUSP12	TSS1500	1.80429	-3.88106	5.04757	7.82e-06	0.0121698	1.84202
cg21415618	chr12	27999887	27999888	+			1.80793	-3.17989	4.73696	2.19e-05	0.0284715	1.18907
cg25325972	chr3	43624777	43624778	-			1.81348	2.43779	5.27358	3.67e-06	0.00650839	2.31778
cg21796547	chr14	73238749	73238750	+	PAPLN	5'UTR	1.81368	-4.07262	5.38951	2.48e-06	0.0045601	2.56152
cg03419596	chr13	46387444	46387445	+	KIAA0226L	1stExon;5'UTR	1.81441	-5.21937	9.76379	1.07e-12	7.23e-09	10.6498
cg23108232	chr14	59161765	59161766	+			1.81666	-2.8972	4.9432	1.11e-05	0.0162099	1.62238
cg21348031	chr5	129591745	129591746	+	ADAMTS19	Body	1.81686	1.48994	4.69097	2.55e-05	0.0323458	1.09268
cg00530671	chr3	146503679	146503680	+			1.82165	-3.97231	4.66203	2.8e-05	0.0347019	1.03207
ch.10.410979F	chr10	14124254	14124255	+	FRMD4A	Body	1.82712	-3.25941	4.95078	1.08e-05	0.0158675	1.63831
cg01194320	chr16	50459255	50459256	-			1.82726	-2.91515	5.39498	2.43e-06	0.00449811	2.57302
cg18261836	chr15	73622840	73622841	-	NPTN	Body	1.82774	2.36901	6.0155	2.94e-07	0.000694795	3.86724
cg23375719	chr11	66372246	66372247	+	SLC29A2	TSS1500	1.8316	-3.03937	6.19524	1.59e-07	0.000388646	4.23697
cg08878228	chr3	125211492	125211493	+	SLC12A8	5'UTR;TSS200	1.83494	3.20877	5.69353	8.84e-07	0.00182697	3.19848
cg07010741	chr17	29076805	29076806	-	TIAF1;MYO18A	TSS1500;Body	1.83598	-2.12843	5.58938	1.26e-06	0.00247675	2.98075
cg09444863	chr3	98816820	98816821	-	DCBLD2	Body	1.83754	0.624012	7.06495	8.09e-09	2.72e-05	5.97654
cg05083496	chr7	45922250	45922251	-	IGFBP3	TSS1500	1.84048	-3.20751	5.15598	5.44e-06	0.00911418	2.07027
cg25644095	chr19	3030326	3030327	+	TLE2	TSS1500;Body	1.84093	2.29763	4.85142	1.5e-05	0.0208237	1.42939
cg20394910	chr4	4321905	4321906	+			1.85879	2.97132	5.59072	1.25e-06	0.00247178	2.98357
cg10047774	chr5	151212002	151212003	-	CCDC69	Body	1.86093	1.83957	6.42475	7.24e-08	0.000194297	4.70458
cg00397479	chr6	31863733	31863734	-	NEU1;SLC44A4	TSS1500;Body	1.86443	-3.63113	7.77484	7.26e-10	3.12e-06	7.32038
cg09135144	chr20	32778603	32778604	-	DNMT3B	TSS1500;5'UTR	1.86711	1.59381	4.91266	1.23e-05	0.017704	1.55813
cg13879457	chr12	113479328	113479329	-			1.86861	-2.94793	5.20566	4.61e-06	0.00796595	2.17484
cg09889396	chr15	27621052	27621053	-			1.86894	2.23238	5.2713	3.69e-06	0.00654346	2.31297
cg05530335	chr10	17290372	17290373	+			1.87599	-4.03911	4.79338	1.82e-05	0.024387	1.30747
cg15934403	chr2	108786341	108786342	-	CCDC138	TSS1500	1.88253	-2.25829	6.13957	1.93e-07	0.000468801	4.12277
cg12551664	chr16	229625	229626	+	LUC7L	TSS200	1.88435	-4.15984	4.97464	9.97e-06	0.0149138	1.68853
cg01413228	chr2	168890638	168890639	+	SPC25	TSS1500	1.88721	-3.29009	4.63262	3.08e-05	0.0377136	0.970533
cg20042318	chr7	32491061	32491062	+	LSM5	5'UTR;TSS1500;TSS200	1.8889	-2.73214	5.1571	5.42e-06	0.00910006	2.07261
cg09520791	chr3	194769152	194769153	-	LOC100507391	Body	1.89503	-4.29439	7.67818	1.01e-09	4.13e-06	7.14192
cg09870329	chr4	165254954	165254955	+	KLHL2	Body	1.91023	2.92995	6.87337	1.56e-08	4.98e-05	5.60139
cg22507250	chr6	31834392	31834393	-	C6orf48;SNORD48	TSS1500	1.91329	-2.26261	6.82483	1.84e-08	5.71e-05	5.50556
cg20521702	chr3	98733968	98733969	-	ST3GAL6	5'UTR	1.92706	-2.71424	4.7572	2.05e-05	0.026911	1.23152
cg12751817	chr6	56112972	56112973	+	COL21A1	Body	1.93517	1.67154	4.75046	2.09e-05	0.0274202	1.2174
cg03243893	chr8	2057565	2057566	-	MYOM2	Body	1.94771	2.0999	5.50222	1.69e-06	0.00323156	2.79814
cg01894743	chr3	133895942	133895943	-	RAB6B	TSS200	1.95151	-4.75493	6.45319	6.57e-08	0.000176862	4.76215
cg04251872	chr12	93570627	93570628	-	SOCS2	5'UTR	1.95206	-3.57716	7.20418	5.03e-09	1.79e-05	6.24598
cg08370869	chr1	193679175	193679176	-			1.95515	2.72018	10.2863	2.09e-13	1.57e-09	11.4148
cg11063371	chr17	17501281	17501282	-			1.95564	0.287001	4.56732	3.82e-05	0.0445424	0.834063
cg27196081	chr10	101570387	101570388	+			1.95594	-5.86903	9.12791	8.24e-12	4.68e-08	9.65764
cg06001894	chr4	121227424	121227425	-	TNIP3	1stExon;5'UTR	1.96343	1.97366	8.17646	1.89e-10	9.05e-07	8.04584
cg10051217	chr2	72995132	72995133	-	SFXN5	Body	1.96961	1.81564	6.87772	1.53e-08	4.93e-05	5.60997
cg22295389	chr7	133252346	133252347	-	EXOC4	TSS1500	1.96994	2.13614	5.50822	1.66e-06	0.00318301	2.81072
cg18596683	chr10	92291872	92291873	+	CPEB3;MARCH5	TSS1500;Body	1.99212	-3.382	4.89518	1.3e-05	0.0185508	1.52138
cg02613576	chr1	8344402	8344403	+			1.99548	2.68663	4.72406	2.28e-05	0.0294059	1.16202
cg07019536	chr5	14872098	14872099	-	ANKH	TSS1500	1.99997	-5.63469	9.98184	5.4e-13	3.73e-09	10.9744
cg27659505	chr17	81941199	81941200	+	MYADML2	Body	1.99999	4.51842	4.98323	9.69e-06	0.0146363	1.70659
cg27639268	chr12	111036284	111036285	-	CUX2	Body	2.00416	-2.79896	4.7793	1.91e-05	0.0252373	1.27791
cg17216414	chr12	56316457	56316458	+	PAN2;CNPY2	3'UTR;TSS200	2.0203	-4.32498	5.78279	6.52e-07	0.00140853	3.38461
cg13467780	chr1	235129050	235129051	+	SNORA14B;TOMM20	TSS1500;TSS200	2.02166	-5.70629	5.60041	1.21e-06	0.00240412	3.00384
cg07452829	chr2	203014341	203014342	+	NBEAL1	TSS1500	2.02321	-2.63317	4.74136	2.16e-05	0.0281102	1.1983
cg02861542	chr4	145097583	145097584	+	ANAPC10;ABCE1	5'UTR;TSS1500;Body	2.0285	-3.78447	7.35447	3.02e-09	1.12e-05	6.53371
cg12520173	chr2	201422776	201422777	-	TRAK2	5'UTR	2.03231	2.30241	6.36279	8.96e-08	0.00023502	4.57888
cg24071851	chr4	55997233	55997234	-	CEP135	Body	2.03626	2.28917	6.93383	1.27e-08	4.15e-05	5.72031
cg13042642	chr7	5654026	5654027	-	RNF216	Body	2.04065	2.19948	6.50263	5.55e-08	0.000152694	4.86198
cg00998168	chr1	1658982	1658983	+	CDK11B	Body;5'UTR	2.04364	-5.92611	7.39972	2.59e-09	9.77e-06	6.61968
cg26021007	chr17	47205674	47205675	-			2.04425	-3.66775	7.52259	1.7e-09	6.71e-06	6.85157
cg24544883	chr2	75051426	75051427	+	TACR1	Body	2.0498	1.7427	5.03619	8.12e-06	0.0125393	1.81806
cg03698781	chr1	34669822	34669823	+	MIR552	TSS200	2.06086	-1.36278	4.684	2.61e-05	0.0329299	1.07808
cg21218370	chr4	47386937	47386938	+	GABRB1	Body	2.06215	2.13327	8.96551	1.4e-11	7.82e-08	9.39333
cg15153131	chr7	30963385	30963386	+	GHRHR	TSS1500	2.06774	2.26002	10.0587	4.25e-13	2.99e-09	11.087
cg10970132	chr12	131024668	131024669	-	ADGRD1	Body	2.0717	1.9669	7.51029	1.78e-09	6.96e-06	6.82847
cg03275306	chr15	79970876	79970877	-	BCL2A1	1stExon	2.07317	2.48674	6.57598	4.31e-08	0.000120759	5.0096
cg21312827	chr15	88256717	88256718	+	NTRK3;NTRK3-AS1	5'UTR;1stExon;Body	2.08606	-5.85077	6.64856	3.36e-08	9.66e-05	5.15504
cg08199005	chr2	37631456	37631457	+			2.08624	2.89862	7.89646	4.82e-10	2.15e-06	7.54283
cg16034863	chr1	15620282	15620283	-	DDI2	Body	2.08724	-3.56196	6.01218	2.98e-07	0.000700579	3.86038
cg23828876	chr3	196274835	196274836	-	PCYT1A	5'UTR	2.09264	-4.44605	4.78794	1.85e-05	0.0246971	1.29606
cg08102264	chr2	128790854	128790855	+			2.09687	4.04345	9.69157	1.35e-12	8.93e-09	10.5405
cg22094927	chr10	11379605	11379606	+			2.09922	1.97981	7.92731	4.35e-10	1.96e-06	7.59886
cg02383674	chr7	2048184	2048185	+	MAD1L1	Body	2.1013	2.6268	4.65368	2.88e-05	0.0355486	1.01459
cg06663665	chr8	15238552	15238553	-	SGCZ	TSS1500	2.10439	-3.10384	6.60946	3.85e-08	0.000109296	5.07677
cg17913306	chr14	91754041	91754042	+			2.10685	1.39055	5.44894	2.03e-06	0.00381186	2.68634
cg22545525	chr9	128504703	128504704	-	GLE1;MIR1268A	5'UTR;1stExon;Body	2.10867	-5.72511	10.894	3.25e-14	2.74e-10	12.2489
cg19486412	chr4	108742457	108742458	-	AGXT2L1	3'UTR;Body	2.11512	1.82103	4.58621	3.59e-05	0.0424001	0.873518
cg12089169	chr12	10848997	10848998	-	PRR4	Body	2.11572	3.27059	5.69104	8.91e-07	0.00182775	3.19328
cg00920546	chr22	41194475	41194476	-			2.12845	2.27329	5.13167	5.9e-06	0.0096176	2.01908
cg17184326	chr6	32166852	32166853	-	EGFL8	Body	2.13192	3.43439	4.66948	2.73e-05	0.0341964	1.04768
cg15259572	chr19	1262968	1262969	+			2.14436	-3.65238	5.41042	2.31e-06	0.00430034	2.60546
cg18646689	chr12	94812253	94812254	+			2.16628	1.6099	5.0396	8.03e-06	0.0124223	1.82525
cg10458554	chr9	130465515	130465516	-	ASS1	Body	2.17253	2.48176	10.1286	3.41e-13	2.42e-09	11.1886
cg05629005	chr15	50262240	50262241	+	HDC	Body	2.1731	2.2572	7.62206	1.22e-09	4.9e-06	7.03763
cg11346753	chr13	26113099	26113100	-			2.17543	1.86588	5.93162	3.92e-07	0.000882168	3.69375
cg24319547	chr6	33201080	33201081	-	SLC39A7;RXRB	1stExon;5'UTR;TSS1500	2.17672	-3.36553	6.75918	2.3e-08	6.98e-05	5.37547
cg00225858	chr16	84190235	84190236	-	ADAD2	TSS1500	2.18867	2.08575	7.16644	5.72e-09	2e-05	6.17322
cg10174926	chr14	72352260	72352261	+	RGS6	Body	2.19241	2.64456	4.79266	1.82e-05	0.0244022	1.30596
cg15194925	chr22	30591948	30591949	+	PES1	TSS200	2.19386	-4.15912	7.44112	2.25e-09	8.66e-06	6.69808
cg25518170	chr5	493193	493194	-	SLC9A3	Body	2.2013	-1.58289	4.7684	1.97e-05	0.0259804	1.25504
cg19405870	chr18	77160313	77160314	+			2.2062	2.13953	4.94147	1.11e-05	0.0162725	1.61873
cg02183170	chr14	55128980	55128981	-	LGALS3	TSS200	2.22124	-3.56407	6.84598	1.71e-08	5.36e-05	5.54735
cg08091806	chr22	17558314	17558315	+			2.22133	2.03091	9.18642	6.82e-12	3.9e-08	9.75178
cg22104578	chr2	172736632	172736633	-	RAPGEF4;LOC91149	Body;TSS1500	2.22396	-3.37892	6.86489	1.6e-08	5.08e-05	5.58466
cg01470666	chr1	184030565	184030566	-	COLGALT2	Body;5'UTR	2.22466	2.43402	10.2129	2.62e-13	1.9e-09	11.3099
cg16510983	chr1	202953035	202953036	+	ADIPOR1	5'UTR	2.22549	-3.48249	4.72082	2.31e-05	0.0296212	1.15523
cg14942542	chr17	50634593	50634594	-	ABCC3	TSS1500	2.23963	-4.64129	12.9135	9.45e-17	1.32e-12	14.6279
cg04533116	chr5	1168948	1168949	+			2.24129	2.49969	6.75504	2.34e-08	7.05e-05	5.36724
cg03753846	chr17	65062353	65062354	-			2.24299	-2.74239	5.67119	9.53e-07	0.00195026	3.15184
cg26916936	chr11	122099905	122099906	+	LOC399959;MIR125B1	Body;TSS200	2.24633	-2.79123	5.79505	6.25e-07	0.00135466	3.41013
cg26288715	chr6	135185696	135185697	+	MYB	Body	2.24963	-2.8111	5.14649	5.62e-06	0.00928728	2.05028
cg10787364	chr10	115879824	115879825	-	ATRNL1	Body	2.26252	-3.26829	5.80558	6.03e-07	0.0013106	3.43203
cg27072734	chr19	33675542	33675543	-	CHST8	5'UTR	2.26399	2.22662	9.56812	2e-12	1.28e-08	10.3517
cg05770946	chr6	100453495	100453496	-	SIM1	Body	2.26784	-2.24504	5.70659	8.45e-07	0.00175693	3.22576
cg24582198	chr16	4116373	4116374	+	ADCY9	TSS200	2.26925	-6.07252	11.4351	6.46e-15	6.19e-11	12.9436
ch.5.82154897F	chr5	82823322	82823323	+			2.27098	-3.35998	6.09285	2.26e-07	0.000544942	4.0267
cg16023065	chr12	48481595	48481596	-	C12orf54	TSS1500	2.27201	2.84477	10.5363	9.67e-14	7.72e-10	11.7649
cg11089122	chr1	92826871	92826872	+			2.27349	0.434277	7.65393	1.09e-09	4.46e-06	7.09691
cg14330460	chr6	168158747	168158748	-			2.27449	-2.4662	5.89972	4.37e-07	0.000975206	3.62761
cg17976697	chr20	45174964	45174965	-	PI3	1stExon	2.27739	2.13853	5.91355	4.17e-07	0.000935633	3.65629
cg03245734	chr8	107497868	107497869	-	ANGPT1	5'UTR;1stExon	2.28313	-3.44973	7.49925	1.85e-09	7.18e-06	6.8077
cg23282561	chr4	1235604	1235605	+	CTBP1	Body	2.2854	3.33112	7.31406	3.46e-09	1.27e-05	6.45667
cg16892179	chr9	87375267	87375268	+			2.28831	2.8352	10.3799	1.56e-13	1.22e-09	11.547
cg16230307	chr14	35045910	35045911	-	FAM177A1	TSS1500;5'UTR	2.29284	-4.3495	6.49397	5.71e-08	0.000155976	4.84452
cg09160017	chr20	9514350	9514351	+	C20orf103	TSS1500	2.29308	-3.9168	7.05416	8.4e-09	2.81e-05	5.95555
cg08737640	chr17	9779819	9779820	+	DHRS7C	ExonBnd;Body	2.29398	2.08684	9.20757	6.37e-12	3.7e-08	9.78566
cg03865322	chr6	159253896	159253897	-	FNDC1	Body	2.29791	2.18119	6.66415	3.19e-08	9.26e-05	5.18619
cg02027609	chr2	220499471	220499472	-			2.29938	-3.13577	4.84224	1.55e-05	0.0213117	1.4101
cg17502532	chr9	98796714	98796715	-	ANKS6	TSS200	2.30359	-6.0832	9.30793	4.6e-12	2.74e-08	9.94543
cg25953699	chr5	36752200	36752201	+			2.30985	2.94151	5.7111	8.32e-07	0.00173962	3.23515
cg13588040	chr9	137049412	137049413	-	ENTPD2	Body	2.31111	0.947542	7.6814	9.96e-10	4.11e-06	7.14788
cg05764695	chr14	54759720	54759721	+	SAMD4A	5'UTR;Body	2.31214	2.93858	9.11805	8.5e-12	4.8e-08	9.64172
cg11228113	chr1	149843651	149843652	+	HIST2H2AA3;HIST2H2AA4	TSS1500	2.32481	-4.64501	7.10602	7.03e-09	2.4e-05	6.05629
cg15643574	chr11	86067199	86067200	+	PICALM	Body	2.32894	-2.96353	4.87504	1.39e-05	0.0196125	1.47902
cg17696750	chr3	197299411	197299412	+	DLG1	TSS1500	2.33276	-3.49212	4.80046	1.78e-05	0.023993	1.32233
cg02328326	chr15	67746592	67746593	-	MAP2K5	Body	2.3423	-2.2455	7.76305	7.56e-10	3.22e-06	7.29869
cg09608709	chr20	36321480	36321481	-	DLGAP4	5'UTR	2.3496	2.34335	4.6049	3.38e-05	0.0403916	0.912559
cg23454826	chr15	83565369	83565370	+	SH3GL3	5'UTR;Body	2.36259	2.29031	7.42816	2.35e-09	9.01e-06	6.67357
cg04843555	chr5	17359905	17359906	-			2.37051	-2.98901	7.34099	3.16e-09	1.17e-05	6.50803
ch.2.1149235F	chr2	47752670	47752671	+			2.37842	-3.22138	5.8271	5.6e-07	0.00122821	3.47681
cg14207147	chr17	77959576	77959577	-			2.38011	-2.37337	7.15873	5.88e-09	2.03e-05	6.15832
cg04694415	chr1	64847102	64847103	+	JAK1	Body	2.38524	2.68229	4.7005	2.47e-05	0.031507	1.11264
cg23050890	chr6	148178004	148178005	-			2.38724	3.12113	11.6624	3.31e-15	3.34e-11	13.2224
cg00982136	chr2	200861416	200861417	-	CLK1	Body	2.38881	-3.64284	6.81891	1.88e-08	5.78e-05	5.49384
cg04919293	chr1	180611767	180611768	+			2.38952	-3.28864	7.77452	7.27e-10	3.12e-06	7.3198
cg24580526	chr12	123272192	123272193	+	CDK2AP1	TSS200	2.39125	-4.2065	6.88316	1.51e-08	4.85e-05	5.62067
cg03135835	chr19	29056554	29056555	-			2.39126	2.62152	4.53367	4.26e-05	0.0488018	0.763852
cg12332414	chr10	69268354	69268355	+			2.39693	2.4108	10.5373	9.64e-14	7.72e-10	11.7664
cg26663928	chr4	183959470	183959471	-	STOX2	Body	2.41952	1.39247	5.5192	1.6e-06	0.00307976	2.83374
cg15060733	chr3	161306225	161306226	+			2.43051	2.11241	4.63169	3.09e-05	0.0377136	0.968581
cg27291055	chr11	122093040	122093041	+	MIR100HG	Body	2.43201	2.75021	10.4376	1.31e-13	1.04e-09	11.6279
cg02537960	chr8	28411879	28411880	-			2.43511	-5.44749	12.6083	2.21e-16	2.87e-12	14.3044
cg13626842	chr6	3157487	3157488	-	TUBB2A	1stExon;5'UTR	2.45105	-6.15046	10.6865	6.11e-14	4.98e-10	11.9706
cg03837546	chr2	65163425	65163426	+			2.45166	2.31903	9.27224	5.17e-12	3.05e-08	9.88881
cg05016602	chr5	84079357	84079358	-	EDIL3	Body	2.45341	2.19756	5.93532	3.87e-07	0.00087367	3.70139
cg16460157	chr14	77315218	77315219	-	POMT2	Body	2.45452	2.7217	5.08378	6.93e-06	0.0110291	1.91825
cg13978777	chr19	2491827	2491828	+			2.45556	-3.0267	8.82524	2.21e-11	1.2e-07	9.16144
cg05673539	chr9	98020638	98020639	-			2.45637	2.17782	4.93468	1.14e-05	0.0166122	1.60444
cg12775613	chr3	87990884	87990885	-	HTR1F	Body	2.45956	3.37383	13.997	5.09e-18	9.13e-14	15.6846
cg03529568	chr17	32349703	32349704	+	ZNF207;MIR632	TSS1500	2.46212	-2.71037	6.5028	5.54e-08	0.000152694	4.86233
cg15686796	chr5	31914257	31914258	-	PDZD2	Body	2.46629	1.43893	7.40433	2.55e-09	9.67e-06	6.62843
cg11470566	chr2	174567240	174567241	+	WIPF1	Body	2.47305	2.94903	4.74931	2.1e-05	0.0274775	1.21498
cg11987757	chr9	121963777	121963778	+	TTLL11	Body	2.486	-2.2099	5.19511	4.77e-06	0.00818935	2.15264
cg03574832	chr4	183825611	183825612	+			2.48967	2.20373	8.83468	2.14e-11	1.17e-07	9.17716
cg21490485	chr14	105369759	105369760	-	PACS2	Body	2.49487	4.70957	6.50226	5.55e-08	0.000152694	4.86123
cg03325248	chr2	3302271	3302272	-	TSSC1	Body	2.49734	2.75966	12.4903	3.08e-16	3.87e-12	14.1761
cg08202521	chr6	157550288	157550289	+	ZDHHC14	Body	2.51059	2.4003	4.94841	1.09e-05	0.0159622	1.63333
ch.9.106041185R	chr9	104239083	104239084	+			2.52127	-4.52523	9.26463	5.29e-12	3.1e-08	9.87671
cg14960007	chr8	99890894	99890895	-	COX6C	Body	2.52252	2.63273	13.0494	6.5e-17	9.4e-13	14.7682
cg05499262	chr2	221572369	221572370	-	EPHA4	TSS200	2.52575	-6.12052	10.7235	5.45e-14	4.5e-10	12.0207
cg20412673	chr4	88616363	88616364	+	HERC3	Body;5'UTR	2.52756	2.71526	11.9665	1.37e-15	1.48e-11	13.5838
cg25330725	chr7	158387645	158387646	+	PTPRN2	Body	2.53386	2.4743	7.1619	5.81e-09	2.02e-05	6.16444
cg22139025	chr13	112844947	112844948	+	ATP11A	Body	2.54141	2.85353	13.9113	6.37e-18	1.11e-13	15.606
cg10782958	chr5	172958448	172958449	-	LOC100268168;RPL26L1	Body;TSS1500	2.55634	-4.7714	6.45593	6.51e-08	0.000175827	4.76768
cg12922664	chr15	31049261	31049262	+	TRPM1	Body	2.56853	2.98017	9.4746	2.7e-12	1.68e-08	10.207
cg06874763	chr9	74887763	74887764	-	TRPM6	TSS1500;TSS200;Body	2.57024	-3.91554	7.73745	8.24e-10	3.47e-06	7.25152
cg10559231	chr5	14187930	14187931	+	TRIO	Body	2.58304	-0.721627	4.61233	3.29e-05	0.0396713	0.928092
cg00931957	chr1	95511892	95511893	+			2.58599	2.78557	9.89697	7.05e-13	4.79e-09	10.849
cg25261377	chr6	30345740	30345741	-	RPP21	Body	2.60214	-4.33406	9.60734	1.77e-12	1.15e-08	10.412
cg11489192	chr11	35972221	35972222	+	LDLRAD3	5'UTR;Body	2.60237	2.71444	5.20252	4.66e-06	0.00800605	2.16823
cg17984924	chr12	53441318	53441319	-	PRR13	TSS1500	2.60504	-3.3363	5.54251	1.48e-06	0.00288177	2.8826
cg19822596	chr20	53828538	53828539	+			2.60604	-3.95324	7.9552	3.96e-10	1.8e-06	7.64941
cg24333189	chr3	169765344	169765345	+	TERC	TSS1500	2.61073	-2.69257	4.73309	2.22e-05	0.0287381	1.18097
cg12543301	chr4	176002671	176002672	+	GPM6A	1stExon;5'UTR;Body	2.61082	-2.94882	4.87013	1.41e-05	0.0197593	1.4687
cg05423144	chr4	138871075	138871076	+			2.61249	-3.77458	8.04477	2.93e-10	1.35e-06	7.81086
cg09484211	chr9	2163361	2163362	+	SMARCA2	Body	2.61664	-2.5163	5.36709	2.67e-06	0.00486061	2.51441
cg11015305	chr4	184812323	184812324	-	ACSL1	TSS200;5'UTR	2.61914	2.69699	9.45311	2.89e-12	1.79e-08	10.1735
cg02978058	chr14	74910688	74910689	+	RPS6KL1	Body	2.62194	0.116673	5.31656	3.17e-06	0.00567035	2.40817
cg09357881	chr1	218361512	218361513	-	TGFB2	Body	2.63867	2.81593	4.60789	3.34e-05	0.040138	0.918811
cg01504714	chr1	214403185	214403186	-	PTPN14	Body	2.64339	2.3121	6.71802	2.65e-08	7.85e-05	5.29363
cg10878085	chr15	38564834	38564835	+	RASGRP1	TSS200	2.6448	-5.78818	13.9945	5.12e-18	9.13e-14	15.6823
cg23495753	chr7	44787785	44787786	-			2.64602	2.97501	15.657	7.57e-20	2.07e-15	17.057
cg21202704	chr5	111612504	111612505	-			2.64979	2.21759	8.36076	1.02e-10	5.12e-07	8.36992
cg14172282	chr1	173020750	173020751	-			2.66038	2.66915	6.73205	2.53e-08	7.57e-05	5.32154
cg11328954	chr4	83002315	83002316	+	LIN54	5'UTR;Body	2.6608	3.00359	9.19139	6.71e-12	3.87e-08	9.75975
cg05439204	chr7	158062001	158062002	+	PTPRN2	Body	2.66907	2.8004	5.26976	3.71e-06	0.00656225	2.30974
cg23158862	chr15	25739414	25739415	+	ATP10A	Body	2.67936	2.84499	12.1178	8.86e-16	1.01e-11	13.7587
cg01623924	chr16	89786992	89786993	-	FANCA	Body	2.68805	2.61652	9.44514	2.96e-12	1.8e-08	10.1611
cg26429629	chr5	170331387	170331388	-	LOC257358	TSS200	2.70273	-3.60918	6.89024	1.47e-08	4.76e-05	5.63463
cg08848269	chr1	38816994	38816995	+			2.70875	2.99591	13.5348	1.74e-17	2.72e-13	15.2507
cg17348514	chr22	20552079	20552080	-	MED15	Body	2.70921	2.70445	5.10074	6.55e-06	0.0105521	1.95396
cg18378774	chr3	45061710	45061711	-			2.71222	2.99125	17.5197	9.62e-22	3.88e-17	18.3056
cg21359254	chr2	127387241	127387242	-			2.71241	-6.33394	12.5109	2.9e-16	3.71e-12	14.1986
cg02688948	chr10	133178943	133178944	+	KNDC1	Body	2.7223	3.29208	5.02548	8.42e-06	0.0129434	1.79551
cg12977960	chr18	54942278	54942279	+	CCDC68	Body	2.72412	2.16791	8.1297	2.21e-10	1.04e-06	7.96273
cg04986097	chr5	40835521	40835522	-	RPL37	TSS1500	2.72497	-4.36467	7.58911	1.36e-09	5.44e-06	6.97616
cg01768480	chr1	1477475	1477476	-	ATAD3B	Body	2.72551	2.4529	12.1185	8.85e-16	1.01e-11	13.7594
cg26256158	chr6	146028502	146028503	+	GRM1	5'UTR	2.73491	-4.58866	12.7479	1.5e-16	2.01e-12	14.4539
cg10936163	chr5	80240170	80240171	-	SERINC5	Body	2.73963	-1.84574	4.92161	1.19e-05	0.0172179	1.57696
cg18231214	chr20	44603439	44603440	+	PKIG	5'UTR	2.74262	2.64285	9.50466	2.45e-12	1.55e-08	10.2537
cg19477942	chr21	40692859	40692860	+	DSCAM	Body	2.74311	2.90924	5.15076	5.54e-06	0.0091948	2.05928
cg05599246	chr5	1343477	1343478	+	CLPTM1L	Body	2.74342	2.78406	11.8683	1.82e-15	1.94e-11	13.4685
cg07623923	chr2	207531172	207531173	+	CREB1	5'UTR	2.74985	-3.80022	5.97504	3.38e-07	0.000771796	3.78362
cg19881883	chr7	12323030	12323031	+			2.75647	-2.96143	6.26906	1.24e-07	0.000309667	4.38797
cg13144588	chr19	3969952	3969953	+	DAPK3	TSS200	2.75676	-3.98409	6.71837	2.65e-08	7.85e-05	5.29431
cg24662576	chr3	8491101	8491102	+			2.76109	3.28067	16.6614	6.88e-21	2.2e-16	17.7642
cg18453143	chr7	155916076	155916077	-			2.76519	3.14	10.3721	1.6e-13	1.24e-09	11.5361
cg12132765	chr4	87356312	87356313	+	HSD17B11	Body	2.76831	2.77816	8.9294	1.57e-11	8.73e-08	9.33396
cg04954056	chr7	16502276	16502277	+			2.77319	3.36245	14.7113	8.01e-19	1.86e-14	16.3089
cg24648241	chr7	38308174	38308175	-			2.77723	3.14472	13.3985	2.51e-17	3.7e-13	15.1181
cg13633881	chr9	133432758	133432759	-	ADAMTS13	Body	2.77874	2.88251	5.59861	1.22e-06	0.0024126	3.00008
cg02668208	chr2	109498937	109498938	-	SH3RF3	Body	2.78729	2.85712	14.5746	1.14e-18	2.56e-14	16.1936
cg13460118	chr1	3643402	3643403	+	WDR8	Body	2.80192	3.03507	5.54	1.49e-06	0.00289908	2.87733
cg16614135	chr5	171877401	171877402	-	FBXW11	Body	2.80617	3.10993	14.1727	3.21e-18	6.48e-14	15.8432
cg26588612	chr6	148241201	148241202	-			2.81532	-3.27928	6.67178	3.11e-08	9.09e-05	5.20144
cg12918981	chr7	128806305	128806306	+	CCDC136	Body	2.82181	2.88562	5.33101	3.02e-06	0.00542591	2.43855
cg03463465	chr6	163722549	163722550	+			2.82844	3.14471	5.6242	1.12e-06	0.00224858	3.0536
cg14335604	chr7	127858191	127858192	-	SND1	Body	2.83427	2.75817	9.35066	4.01e-12	2.4e-08	10.0129
cg25501712	chr14	100135592	100135593	-	EVL	Body	2.83595	3.03524	14.0922	3.96e-18	7.6e-14	15.7709
cg24951235	chr5	31948325	31948326	-	PDZD2	Body	2.8773	-2.49991	7.05062	8.5e-09	2.83e-05	5.94865
cg17380943	chr13	98448252	98448253	+	FARP1	Body	2.89106	3.05553	10.2717	2.19e-13	1.6e-09	11.394
cg04567302	chr6	31879179	31879180	+	SLC44A4	TSS200	2.89601	-0.536305	5.278	3.61e-06	0.00642723	2.32706
cg06552940	chr12	113110440	113110441	-	RASAL1	Body	2.89896	2.57221	6.86018	1.63e-08	5.14e-05	5.57538
cg27161973	chr20	49219247	49219248	-	DDX27	TSS200	2.90008	-4.25808	9.74384	1.14e-12	7.63e-09	10.6197
cg16969397	chr4	98262235	98262236	-	RAP1GDS1	Body	2.9313	-3.41776	9.38392	3.61e-12	2.18e-08	10.0653
cg22856948	chr1	87128705	87128706	+	LOC339524	TSS1500	2.9331	3.20196	5.60278	1.2e-06	0.00239097	3.00881
cg18953405	chr1	6424760	6424761	-	ESPN	TSS200	2.93588	-5.89339	6.84232	1.73e-08	5.4e-05	5.54012
cg06670766	chr8	91070392	91070393	-	OTUD6B	1stExon	2.93884	-3.51212	4.76968	1.97e-05	0.0259607	1.25771
cg26684225	chr10	131997955	131997956	-			2.94304	-4.02541	10.3579	1.67e-13	1.27e-09	11.5161
cg19556217	chr16	58721073	58721074	+	GOT2	Body	2.95175	3.12243	5.82387	5.67e-07	0.00123831	3.47009
cg19533977	chr17	59642321	59642322	+	CLTC	Body	2.9581	-4.0743	9.45088	2.91e-12	1.79e-08	10.17
cg03510285	chr6	166343298	166343299	-	LOC100289495;SFT2D1	Body;TSS1500	2.99192	-3.49283	4.63421	3.07e-05	0.0375837	0.973849
cg12625731	chr1	223372941	223372942	-			2.99346	3.25179	13.7834	8.95e-18	1.49e-13	15.4871
cg24253500	chr15	84399252	84399253	+			2.99603	0.521255	10.7354	5.26e-14	4.39e-10	12.0368
cg11895285	chr8	101204880	101204881	+	ZNF706	5'UTR	3.00797	-3.57778	5.09621	6.65e-06	0.0106909	1.94442
cg22402730	chr5	143404603	143404604	+	NR3C1	TSS1500;TSS200;5'UTR	3.00858	-4.33	12.2102	6.81e-16	8.16e-12	13.864
cg13381718	chr12	108561572	108561573	+	ISCU;SART3	TSS1500;TSS200	3.01155	-3.25601	4.96808	1.02e-05	0.0151755	1.67472
cg23494018	chr13	51121194	51121195	+	LINC00371	Body	3.02018	3.08385	12.0292	1.14e-15	1.25e-11	13.6566
cg09536782	chr2	118087957	118087958	-	INSIG2	TSS1500	3.03495	-3.65724	7.32241	3.36e-09	1.24e-05	6.47262
cg14047815	chr1	200674473	200674474	+	LOC101929224	Body	3.03946	-2.66576	5.15383	5.48e-06	0.00914918	2.06574
cg13207797	chr7	100720698	100720699	+	EPO	TSS200	3.04454	-5.53382	7.74986	7.9e-10	3.35e-06	7.27439
cg06853492	chr2	172965964	172965965	+	RAPGEF4	Body	3.05468	3.27966	15.2097	2.28e-19	6.03e-15	16.7137
cg26649469	chr10	46787354	46787355	+	GLUD1P7;BMS1P5	TSS1500;Body	3.05889	-3.6618	5.23006	4.24e-06	0.00741473	2.22619
cg05323172	chr7	142094612	142094613	-	MGAM	ExonBnd;Body	3.08125	2.46001	12.6303	2.08e-16	2.75e-12	14.3281
cg18550212	chr11	63667956	63667957	+	ATL3	Body	3.09221	-3.51673	10.0303	4.64e-13	3.24e-09	11.0455
cg16704476	chr12	106957133	106957134	-	C12orf23	5'UTR	3.11563	-2.73054	7.6211	1.22e-09	4.9e-06	7.03584
cg17283542	chr7	157935547	157935548	+	PTPRN2	Body	3.12063	2.84937	7.55239	1.54e-09	6.12e-06	6.90748
cg00840990	chr3	177590228	177590229	-			3.12325	-3.05706	8.89423	1.76e-11	9.72e-08	9.27591
cg08485236	chr2	64116142	64116143	+	PELI1	5'UTR	3.13407	-2.53761	8.61184	4.45e-11	2.35e-07	8.80229
cg04111293	chr17	76791614	76791615	-			3.14031	-3.42267	5.02871	8.33e-06	0.0128304	1.80231
cg17492395	chr2	41953718	41953719	+			3.15254	-2.40837	6.88999	1.47e-08	4.76e-05	5.63413
cg00710955	chr5	57302421	57302422	+			3.1661	-3.54767	8.27866	1.34e-10	6.56e-07	8.22624
cg18380173	chr19	58013127	58013128	-			3.16756	3.24214	11.2033	1.28e-14	1.2e-10	12.6515
cg02516288	chr1	155207992	155207993	+	MTX1;THBS3	TSS1500;TSS200	3.17015	-2.59049	12.0502	1.08e-15	1.2e-11	13.6809
cg24744710	chr12	75130945	75130946	+	KCNC2	Body	3.17117	-3.35917	7.37992	2.77e-09	1.04e-05	6.58209
ch.20.49333016F	chr20	51283072	51283073	+			3.20683	-4.55689	6.00912	3.01e-07	0.000703643	3.85405
cg25619350	chr15	96170086	96170087	+	NR2F2-AS1	Body	3.20851	3.39102	5.98504	3.27e-07	0.000752579	3.80429
cg06329684	chr4	139266589	139266590	-	C4orf49	3'UTR	3.20933	-3.54175	11.3275	8.88e-15	8.41e-11	12.809
ch.16.1077096F	chr16	49549601	49549602	+	ZNF423	Body	3.23874	-4.60288	10.8965	3.23e-14	2.74e-10	12.2523
cg15855450	chr6	26103724	26103725	-	HIST1H4C	TSS1500	3.25396	-2.83266	4.84657	1.53e-05	0.0210842	1.4192
cg04133023	chr17	4263908	4263909	+	ANKFY1	Body	3.2542	-5.99195	19.0371	3.52e-23	2.7e-18	19.1409
cg07940218	chr16	1185672	1185673	-	CACNA1H	Body	3.27926	3.74158	7.15597	5.93e-09	2.04e-05	6.15299
cg27579501	chr19	41223752	41223753	-	AXL	Body	3.28027	-0.195001	5.69941	8.66e-07	0.00179559	3.21076
cg13046957	chr16	83719289	83719290	-	CDH13	Body	3.29702	3.46182	17.6462	7.24e-22	3.27e-17	18.3809
cg16924616	chr7	97024305	97024306	-	DLX5	1stExon	3.31417	-2.79063	5.6608	9.88e-07	0.00200978	3.13012
cg04810997	chr7	143443581	143443582	-	TAS2R60	1stExon	3.32415	2.79498	4.87221	1.4e-05	0.0197243	1.47308
cg18192417	chr10	21174827	21174828	+	NEBL	TSS1500	3.32881	-4.51677	14.7543	7.18e-19	1.78e-14	16.3448
cg07684128	chr19	40592783	40592784	+	LTBP4	TSS1500	3.3361	2.8854	14.0022	5.02e-18	9.13e-14	15.6892
cg16324184	chr10	3123345	3123346	+	PFKP	Body	3.34688	3.27062	10.3662	1.63e-13	1.25e-09	11.5278
cg22051854	chr1	39268668	39268669	-	MACF1	Body	3.36337	-3.04573	8.41479	8.54e-11	4.31e-07	8.46385
cg10219037	chr11	111879394	111879395	+	C11orf1;FDXACB1	5'UTR;1stExon	3.40245	-4.32184	13.4908	1.96e-17	2.94e-13	15.2082
cg03342008	chr20	326896	326897	+	SOX12	1stExon;3'UTR	3.40829	-4.48204	10.2048	2.69e-13	1.93e-09	11.2983
cg13575443	chr6	136250964	136250965	+	MTFR2	TSS1500	3.41741	-3.4725	8.21282	1.67e-10	8.12e-07	8.11023
cg06495009	chr9	1050012	1050013	-	DMRT2	TSS1500	3.42422	-4.40829	12.867	1.07e-16	1.47e-12	14.5794
cg22873371	chr4	39638033	39638034	+	C4orf34	5'UTR	3.4413	-3.23725	8.301	1.25e-10	6.13e-07	8.26545
cg23812744	chr11	46310910	46310911	-	CREB3L1	Body	3.44259	3.41704	11.8496	1.92e-15	2.02e-11	13.4464
cg11395893	chr19	4247039	4247040	-	CCDC94	TSS200	3.4521	-3.63883	8.0629	2.76e-10	1.28e-06	7.84338
cg01136278	chr13	29920493	29920494	+	LINC00572	Body	3.50781	-3.45618	7.63253	1.17e-09	4.77e-06	7.05713
cg15975824	chr1	113389850	113389851	+	MAGI3	TSS1500	3.52834	-3.70516	8.46803	7.16e-11	3.66e-07	8.55593
cg10198294	chr10	28327797	28327798	-			3.54098	-3.44033	8.66236	3.77e-11	2.02e-07	8.888
cg04571973	chr19	44955159	44955160	-	CLPTM1	TSS200;5'UTR;Body	3.59035	-3.96297	6.81998	1.87e-08	5.78e-05	5.49596
cg03188653	chr17	17406495	17406496	+			3.59192	1.76997	11.8126	2.14e-15	2.22e-11	13.4025
cg26957602	chr15	23643114	23643115	-			3.60148	-0.216901	22.2316	6.26e-26	9.61e-21	20.4996
cg17945233	chr11	124843498	124843499	+			3.62415	-3.35304	9.59413	1.84e-12	1.19e-08	10.3917
cg13481379	chr21	45646009	45646010	-			3.63806	-3.03604	6.72072	2.63e-08	7.84e-05	5.29899
cg24338491	chr12	91381724	91381725	+			3.64773	-3.41027	5.81523	5.84e-07	0.00127172	3.45212
cg04507446	chr16	372157	372158	-	TMEM8A	Body	3.66018	3.63974	4.79994	1.78e-05	0.023993	1.32124
cg00524694	chr5	177960681	177960682	+			3.66127	3.4664	17.1131	2.42e-21	9.28e-17	18.0559
cg12557681	chr17	16439998	16439999	-	LRRC75A-AS1;SNORD65;SNORD49A	Body;TSS1500;TSS200	3.70295	-2.90053	8.12078	2.27e-10	1.07e-06	7.94683
cg22798088	chr3	98023415	98023416	-	GABRR3	Body	3.72406	-2.79297	7.53965	1.61e-09	6.36e-06	6.8836
cg10989359	chr1	6620180	6620181	+	PHF13	Body	3.78491	3.66639	18.7057	7.12e-23	4.55e-18	18.9706
cg16706631	chr6	26204595	26204596	-	HIST1H4E	TSS200	3.81419	-3.30669	14.7133	7.96e-19	1.86e-14	16.3106
cg00119964	chr1	115705759	115705760	+	CASQ2	Body	3.88046	-3.18039	6.85092	1.68e-08	5.29e-05	5.5571
cg13815029	chr5	13988077	13988078	-			3.89752	-4.08234	12.3893	4.09e-16	4.98e-12	14.0647
cg09688763	chr10	112447040	112447041	+	VTI1A;ZDHHC6	1stExon;TSS200;5'UTR	3.90709	-3.4649	5.41656	2.26e-06	0.0042223	2.61834
cg03501277	chr19	54201136	54201137	-	RPS9	5'UTR	3.94531	-4.79313	7.72141	8.7e-10	3.65e-06	7.22191
cg06134410	chr7	1665713	1665714	+			3.94733	-3.81411	6.31286	1.06e-07	0.000270929	4.47729
cg27395662	chr5	172778869	172778870	-			3.9605	-2.94805	9.6742	1.43e-12	9.36e-09	10.5141
cg03082812	chr9	5621481	5621482	+			4.03103	-3.4206	8.48229	6.83e-11	3.51e-07	8.58051
cg03410223	chr6	36885768	36885769	+	C6orf89	TSS200	4.11264	-2.80046	8.4283	8.16e-11	4.15e-07	8.48727
ch.18.502248F	chr18	27128126	27128127	+	CHST9	Body	4.16349	-3.91667	7.21951	4.78e-09	1.71e-05	6.27548
cg13500797	chr9	130681300	130681301	+	PRDM12	Body	4.1702	-5.85951	21.3452	3.35e-25	4.29e-20	20.1682
cg16908984	chr22	29554255	29554256	-	THOC5	TSS1500	4.18521	-4.18905	5.60785	1.18e-06	0.00236858	3.0194
cg00746130	chr6	31703494	31703495	-	BAT5	TSS200	4.19289	-3.2065	12.103	9.25e-16	1.04e-11	13.7417
cg00908027	chr16	84730582	84730583	-	USP10	Body	4.19513	-2.77692	7.29395	3.71e-09	1.35e-05	6.41824
cg17651255	chr1	25233252	25233253	+	SYF2	TSS1500	4.21778	-3.22059	11.5974	4e-15	3.94e-11	13.1435
cg20466748	chr18	46175034	46175035	+	C18orf25	5'UTR	4.22075	-5.23947	18.6621	7.82e-23	4.61e-18	18.9477
cg12219155	chr2	100816460	100816461	+			4.22864	-3.26432	6.74904	2.38e-08	7.17e-05	5.35532
cg00123423	chr10	74826385	74826386	-	KAT6B	TSS200	4.29327	-2.70364	5.99133	3.2e-07	0.000740997	3.81731
cg13673252	chr8	119135574	119135575	+			4.30496	-2.98266	8.48655	6.73e-11	3.49e-07	8.58785
cg03933784	chr1	155308718	155308719	+	FDPS	TSS200	4.32137	-5.92174	26.1635	6.82e-29	5.23e-23	21.6564
cg25648091	chr14	70641767	70641768	+	LOC101928075;TTC9	TSS1500;TSS200	4.3291	-5.57203	23.3208	8.59e-27	2.2e-21	20.8669
cg26061304	chr8	135457237	135457238	+	KHDRBS3	TSS1500	4.3804	-5.97819	11.0198	2.23e-14	1.92e-10	12.4144
cg13999981	chr10	101442417	101442418	+	BTRC	Body	4.38449	-3.85947	12.1273	8.63e-16	1.01e-11	13.7696
cg22562376	chr2	102619637	102619638	-	SLC9A2	TSS200	4.38575	-6.5441	16.6946	6.37e-21	2.12e-16	17.7861
cg04798095	chr20	62367122	62367123	-	LAMA5	1stExon	4.38765	-5.64366	18.3021	1.7e-22	8.71e-18	18.7543
cg08795640	chr3	42590150	42590151	-	SS18L2	TSS1500	4.41257	-3.31466	5.17569	5.09e-06	0.00860642	2.11175
cg04864640	chr14	58244353	58244354	-	PSMA3	TSS1500	4.41573	-3.52856	11.5492	4.61e-15	4.48e-11	13.0845
cg23915065	chr3	33718162	33718163	+	CLASP2	1stExon;5'UTR	4.41747	-6.20891	22.7998	2.2e-26	4.22e-21	20.6963
cg19414630	chr8	47736312	47736313	-			4.4619	-3.47978	13.6036	1.45e-17	2.31e-13	15.3168
ch.1.1833767F	chr1	65143735	65143736	+			4.49173	-2.56465	10.2726	2.18e-13	1.6e-09	11.3951
cg05625024	chr16	67842117	67842118	+	CENPT;THAP11	5'UTR;TSS200	4.51053	-5.70792	8.32151	1.16e-10	5.8e-07	8.30137
cg20295992	chr6	108119076	108119077	-			4.51098	-2.66315	10.2823	2.12e-13	1.58e-09	11.409
cg06753689	chr10	988090	988091	+	GTPBP4	TSS1500	4.60254	-3.5963	6.27905	1.19e-07	0.000300226	4.40836
cg18998670	chr2	58046417	58046418	-	VRK2	TSS200;TSS1500	4.6578	-4.1598	16.973	3.34e-21	1.22e-16	17.9671
cg11601923	chr1	77682616	77682617	+	ZZZ3	1stExon;5'UTR	4.75029	-4.4623	20.9505	7.22e-25	7.91e-20	20.0104
cg09000112	chr5	107671864	107671865	+	EFNA5	TSS1500	4.78096	-4.35436	19.7863	7.42e-24	7.11e-19	19.5033
cg01094787	chr12	2812491	2812492	-	ITFG2	TSS200	4.88778	-4.28324	16.6185	7.61e-21	2.33e-16	17.7357
cg05519104	chr2	164910323	164910324	+	SLC38A11	Body	4.96684	-3.26757	14.1515	3.39e-18	6.67e-14	15.8242
cg20858481	chr15	52077168	52077169	+			5.1068	-3.30458	8.52508	5.93e-11	3.11e-07	8.65408
cg11133574	chr4	90215444	90215445	+	CCSER1	5'UTR	5.18485	-3.25439	6.2107	1.51e-07	0.000370951	4.26865
cg08422643	chr21	28051734	28051735	+	LOC284825	Body	5.21478	-3.18427	12.9333	8.94e-17	1.27e-12	14.6485
cg09881545	chr3	5095945	5095946	-			5.32614	-5.00108	13.6438	1.3e-17	2.12e-13	15.3553
cg15860257	chr11	9639209	9639210	+			5.35686	0.702711	18.626	8.45e-23	4.63e-18	18.9287
cg15442792	chr6	30983600	30983601	+	MUC21	TSS200	5.37147	-3.09433	13.4993	1.91e-17	2.93e-13	15.2164
cg00556029	chr1	32336432	32336433	-	MARCKSL1	TSS200	5.43574	-2.88965	11.6286	3.66e-15	3.64e-11	13.1814
cg07381634	chr17	39597607	39597608	+			5.48434	-2.99055	8.71554	3.16e-11	1.71e-07	8.97778
cg15306546	chr11	9679525	9679526	-	SWAP70	Body	5.49081	2.11313	18.0886	2.71e-22	1.3e-17	18.6359
cg15612628	chr3	114498880	114498881	-	LOC101929754;ZBTB20	Body;5'UTR	5.58258	-3.8998	14.3566	1.99e-18	4.36e-14	16.0056
cg04658353	chr11	12842665	12842666	-	TEAD1	Body	5.64657	-2.6704	12.4149	3.81e-16	4.71e-12	14.0931
cg08327548	chr12	100793596	100793597	+	ANO4	TSS1500	5.85855	-2.72403	16.0904	2.66e-20	7.54e-16	17.3725
cg03291453	chr12	19131475	19131476	-	PLEKHA5	Body	5.96717	-3.09766	7.90261	4.72e-10	2.12e-06	7.55401
cg23718418	chr6	33409962	33409963	-	PHF1	TSS1500	5.96799	-3.47379	11.1145	1.67e-14	1.47e-10	12.5374
ch.4.73355811R	chr4	72271230	72271231	+			6.06787	-4.31839	11.1152	1.67e-14	1.47e-10	12.5382
cg08527179	chr2	84904926	84904927	+	TMSB10	TSS1500	6.1391	-2.52864	24.7019	7.72e-28	2.96e-22	21.278
cg15925527	chr1	3643543	3643544	+	WDR8	Body	6.29204	1.74558	7.71473	8.9e-10	3.71e-06	7.20956
cg03149928	chr2	218292656	218292657	+	TMBIM1;PNKD	TSS200;Body	6.43558	-4.44955	9.951	5.95e-13	4.08e-09	10.929
cg02592596	chr15	30626811	30626812	-	ARHGAP11B	1stExon;5'UTR	6.80418	-3.8872	13.8951	6.65e-18	1.13e-13	15.591
cg16758887	chr4	6674794	6674795	-	LOC93622	Body	6.92572	-2.70914	17.5539	8.91e-22	3.8e-17	18.3261
cg04318855	chr2	225041368	225041369	-	DOCK10	Body	7.04321	-3.24666	6.47338	6.13e-08	0.000166791	4.80295
cg01608070	chr1	157883484	157883485	+			7.38532	2.46824	7.78407	7.04e-10	3.05e-06	7.33735
