# Supplementary material for: Genome-wide neonatal epigenetic changes associated with maternal exposure to the COVID-19 pandemic
Source: BMC Med Genomics. 2023 Oct 30;16:268. doi: 10.1186/s12920-023-01707-4 (PMC10614377; doi:10.1186/s12920-023-01707-4)
Supplement: Supplementary file 7 — Additional file 7: Supplementary Table S3. Pathway analysis of differentially methylated genes associated with pandemic newborns. [file 12920_2023_1707_MOESM7_ESM.xlsx]

## Sheet: S_Table3
Supplementary Table S3. Pathway analysis of differentially methylated genes associated with pandemic newborns.
Annotated genes from differential methylation analysis were input into Qiagen Ingenuity Pathway Analysis (IPA) software. Pathway z-scores were generated based off log2 fold-change values.
Ingenuity Canonical Pathways	-log(p-value)	z-score	Ratio	Molecules
Huntington's Disease Signaling	3.2	-0.447	0.0576	CLTC,CLTCL1,CPLX2,CREB1,CREB3L1,GNG7,GRM1,HDAC4,HSPA4,HSPA6,IGF1R,NCOR2,PSMA3,RASA1,SH3GL3,VTI1B
Synaptogenesis Signaling Pathway	2.68	3.873	0.0513	ADCY6,ADCY9,CDH13,CDH20,CDH4,CLASP2,CPLX2,CREB1,CREB3L1,EFNA5,EPHA4,FARP1,GRM1,RASGRP1,THBS3,VTI1B
PFKFB4 Signaling Pathway	2.35	2	0.104	CREB1,CREB3L1,HK1,MAP2K5,TGFB2
G alphas Signaling	2.14	1.89	0.0645	ADCY6,ADCY9,CHRM3,CREB1,CREB3L1,GNG7,PTGER4,RAPGEF4
Mitochondrial L-carnitine Shuttle Pathway	2.07	0	0.158	ACSF2,ACSL1,CPT2
Opioid Signaling Pathway	1.97	0.577	0.0469	ADCY6,ADCY9,CACNA1H,CLTC,CLTCL1,CREB1,CREB3L1,GNG7,KCNJ5,MAP2K5,NFKB1,RGS6,SRF
RAR Activation	1.9	NaN	0.0518	ADCY6,ADCY9,DHRS7C,IGFBP3,NCOR2,NFKB1,NR2F6,SMARCA2,SMARCD3,TGFB2
IL-15 Production	1.79	1.134	0.0603	AXL,CLK1,EPHA4,IGF1R,JAK1,MAP2K5,NFKB1
Glutamine Biosynthesis I	1.65	0	1	GLUL
Histamine Biosynthesis	1.65	0	1	HDC
PPARalpha/RXRalpha Activation	1.62	1.89	0.0492	ADCY6,ADCY9,ADIPOR1,GOT2,MED23,NCOA6,NCOR2,NFKB1,TGFB2
IGF-1 Signaling	1.51	-0.447	0.0577	IGF1R,IGFBP3,JAK1,RASA1,SOCS2,SRF
Estrogen-Dependent Breast Cancer Signaling	1.46	0	0.0625	CREB1,CREB3L1,HSD17B11,IGF1R,NFKB1
Role of JAK2 in Hormone-like Cytokine Signaling	1.45	NaN	0.0938	EPO,JAK1,SOCS2
White Adipose Tissue Browning Pathway	1.44	2.449	0.0511	ADCY6,ADCY9,CACNA1H,CREB1,CREB3L1,CTBP1,PRDM16
Gustation Pathway	1.43	2.333	0.0455	ADCY6,ADCY9,CACNA1H,CHRM3,ENTPD2,GABRB1,GABRR3,LRRC8B,TAS2R60
cAMP-mediated signaling	1.43	1.414	0.0435	ADCY6,ADCY9,AKAP1,CHRM3,CREB1,CREB3L1,HTR1F,PKIG,PTGER4,RAPGEF4
Ephrin Receptor Signaling	1.4	1	0.0448	ANGPT1,CREB1,CREB3L1,EFNA5,EPHA4,GNG7,PAK6,RASA1,WIPF1
HIPPO signaling	1.4	0	0.0602	BTRC,CRB1,DLG1,TEAD1,TJP2
IL-9 Signaling	1.39	0	0.0882	JAK1,NFKB1,SOCS2
Fatty Acid Activation	1.35	0	0.133	ACSF2,ACSL1
4-hydroxyproline Degradation I	1.35	0	0.5	ALDH4A1
Neurovascular Coupling Signaling Pathway	1.28	1.667	0.0425	CACNA1H,CHRM3,ENTPD2,GABRB1,GABRR3,GRM1,KCNJ5,PTGER4,SLC39A7
Pregnenolone Biosynthesis	1.25	NaN	0.118	CYP27A1,CYP46A1
Superpathway of Geranylgeranyldiphosphate Biosynthesis I (via Mevalonate)	1.25	NaN	0.118	FDPS,HMGCR
GNRH Signaling	1.18	1.633	0.0423	ADCY6,ADCY9,CACNA1H,CREB1,CREB3L1,GNG7,NFKB1,PAK6
Proline Degradation	1.18	NaN	0.333	ALDH4A1
Glutamate Degradation II	1.18	NaN	0.333	GOT2
Aspartate Biosynthesis	1.18	NaN	0.333	GOT2
Œ≥-linolenate Biosynthesis II (Animals)	1.17	NaN	0.105	ACSF2,ACSL1
Ethanol Degradation IV	1.17	NaN	0.105	ACSL1,ALDH4A1
Endocannabinoid Developing Neuron Pathway	1.16	0.447	0.0472	ADCY6,ADCY9,CREB1,CREB3L1,GNG7,MAP2K5
Circadian Rhythm Signaling	1.12	NaN	0.0382	ADCY6,ADCY9,BTRC,CACNA1H,CREB1,CREB3L1,GNG7,MAP2K5,NR3C1,SLC39A7
Growth Hormone Signaling	1.11	NaN	0.0563	IGF1R,IGFBP3,SOCS2,SRF
Sumoylation Pathway	1.1	-1	0.0495	CTBP1,MYB,NFKB1,NR3C1,RFC1
SNARE Signaling Pathway	1.1	1.633	0.0455	ADCY6,ADCY9,CPLX2,MYH10,SNAP91,VTI1B
P2Y Purigenic Receptor Signaling Pathway	1.1	1.342	0.0455	ADCY6,ADCY9,CREB1,CREB3L1,GNG7,NFKB1
GABA Receptor Signaling	1.1	NaN	0.0455	ADCY6,ADCY9,CACNA1H,GABRB1,GABRR3,GNG7
Role of IL-17F in Allergic Inflammatory Airway Diseases	1.07	NaN	0.0652	CREB1,CREB3L1,NFKB1
Arginine Degradation I (Arginase Pathway)	1.06	NaN	0.25	ALDH4A1
Trans, trans-farnesyl Diphosphate Biosynthesis	1.06	NaN	0.25	FDPS
L-cysteine Degradation I	1.06	NaN	0.25	GOT2
Acetate Conversion to Acetyl-CoA	1.06	NaN	0.25	ACSL1
Angiopoietin Signaling	1.03	-1	0.0526	ANGPT1,NFKB1,PAK6,RASA1
Role of JAK1, JAK2 and TYK2 in Interferon Signaling	1.02	NaN	0.087	JAK1,NFKB1
Kinetochore Metaphase Signaling Pathway	1.02	2	0.0467	ARPP19,CENPT,H2AC18/H2AC19,MAD1L1,SPC25
VDR/RXR Activation	1.01	NaN	0.0519	IGFBP3,LRP5,NCOR2,TGFB2
AMPK Signaling	1.01	2	0.0373	CHRM3,CPT2,CREB1,CREB3L1,GNG7,HMGCR,PFKP,SMARCA2,SMARCD3
Apelin Endothelial Signaling Pathway	1.01	-0.447	0.0429	ADCY6,ADCY9,ANGPT1,GNG7,HDAC4,NFKB1
Role of BRCA1 in DNA Damage Response	0.967	NaN	0.05	FANCA,RFC1,SMARCA2,SMARCD3
Citrulline-Nitric Oxide Cycle	0.967	NaN	0.2	ASS1
Estrogen Receptor Signaling	0.963	2.309	0.0332	ADCY6,ADCY9,CREB1,CREB3L1,CTBP1,GNG7,IGF1R,JAK1,MED15,MED23,NCOR2,NFKB1,NR3C1
BAG2 Signaling Pathway	0.955	NaN	0.0494	HSPA4,HSPA6,NFKB1,PSMA3
Corticotropin Releasing Hormone Signaling	0.932	1	0.0408	ADCY6,ADCY9,CACNA1H,CREB1,CREB3L1,SLC39A7
Endocannabinoid Neuronal Synapse Pathway	0.921	0.816	0.0405	ADCY6,ADCY9,CACNA1H,GNG7,GRM1,KCNJ5
Ethanol Degradation II	0.907	NaN	0.0741	ACSL1,ALDH4A1
Hepatic Cholestasis	0.903	NaN	0.038	ABCC3,ADCY6,ADCY9,CYP27A1,NFKB1,TGFB2,TJP2
Role of NFAT in Cardiac Hypertrophy	0.903	1.633	0.0365	ADCY6,ADCY9,CACNA1H,GNG7,HAND1,HDAC4,IGF1R,TGFB2
Type II Diabetes Mellitus Signaling	0.9	NaN	0.04	ACSF2,ACSL1,ADIPOR1,CACNA1H,NFKB1,SOCS2
GPCR-Mediated Nutrient Sensing in Enteroendocrine Cells	0.896	2.236	0.0427	ADCY6,ADCY9,CACNA1H,GNG7,RAPGEF4
Arginine Biosynthesis IV	0.893	NaN	0.167	ASS1
Trehalose Degradation II (Trehalase)	0.893	NaN	0.167	HK1
Urea Cycle	0.893	NaN	0.167	ASS1
Stearate Biosynthesis I (Animals)	0.893	NaN	0.0545	ACSF2,ACSL1,ZDHHC6
Aspartate Degradation II	0.893	NaN	0.167	GOT2
EGF Signaling	0.893	NaN	0.0545	JAK1,RASA1,SRF
Relaxin Signaling	0.889	1.342	0.0397	ADCY6,ADCY9,CREB1,GNG7,NFKB1,SLC39A7
Superpathway of Cholesterol Biosynthesis	0.879	NaN	0.0714	FDPS,HMGCR
Epithelial Adherens Junction Signaling	0.863	-1.633	0.039	CTNNA2,IGF1R,MYH10,NOTCH3,PAK6,TGFB2
Oxidative Ethanol Degradation III	0.857	NaN	0.069	ACSL1,ALDH4A1
Clathrin-mediated Endocytosis Signaling	0.836	NaN	0.0365	CLTC,CLTCL1,MYO1E,PICALM,SH3GL3,SNAP91,SNX9
Ceramide Biosynthesis	0.83	NaN	0.143	KDSR
Phosphatidylcholine Biosynthesis I	0.83	NaN	0.143	PCYT1A
Adenine and Adenosine Salvage III	0.83	NaN	0.143	ADA
Purine Ribonucleosides Degradation to Ribose-1-phosphate	0.83	NaN	0.143	ADA
G-Protein Coupled Receptor Signaling	0.824	2.065	0.0292	ADCY6,ADCY9,ADGRD1,CHRM3,CREB1,CREB3L1,GHRHR,GNG7,GPRC5B,GRM1,HTR1F,MAP2K5,NFKB1,PAK6,PTGER4,RAPGEF4,RASA1,RASGRP1,SRF,TACR1
Insulin Secretion Signaling Pathway	0.821	2.121	0.0338	ADCY6,ADCY9,CACNA1H,CHRM3,CREB1,CREB3L1,JAK1,RAPGEF4,VTI1B
Gap Junction Signaling	0.818	NaN	0.0361	ADCY6,ADCY9,MAP2K5,SLC39A7,TJP1,TJP2,TUBB2A
DNA Methylation and Transcriptional Repression Signaling	0.788	NaN	0.0625	DNMT3B,H4C3
IL-1 Signaling	0.762	NaN	0.0417	ADCY6,ADCY9,GNG7,NFKB1
Germ Cell-Sertoli Cell Junction Signaling	0.757	NaN	0.0361	CTNNA2,MTMR2,PAK6,TGFB2,TJP1,TUBB2A
Fatty Acid Œ≤-oxidation I	0.747	NaN	0.0588	ACSF2,ACSL1
Protein Kinase A Signaling	0.745	1	0.0306	ADCY6,ADCY9,AKAP1,CREB1,CREB3L1,DUSP12,GNG7,MYH10,NFKB1,PTPN14,PTPN23,TGFB2
Melanocyte Development and Pigmentation Signaling	0.74	NaN	0.0408	ADCY6,ADCY9,CREB1,CREB3L1
WNT/Ca+ pathway	0.74	NaN	0.0462	CREB1,CREB3L1,NFKB1
Glutamate Receptor Signaling	0.74	NaN	0.0462	GLUL,GNG7,GRM1
GŒ±12/13 Signaling	0.735	-2.236	0.0376	CDH13,CDH20,CDH4,NFKB1,RASA1
GDP-glucose Biosynthesis	0.73	NaN	0.111	HK1
Sperm Motility	0.728	NaN	0.0329	AXL,CACNA1H,CLK1,EPHA4,GNG7,IGF1R,JAK1,MAP2K5
Cell Cycle: G1/S Checkpoint Regulation	0.712	NaN	0.0448	BTRC,HDAC4,TGFB2
MIF-mediated Glucocorticoid Regulation	0.708	NaN	0.0556	NFKB1,NR3C1
Molecular Mechanisms of Cancer	0.703	NaN	0.0296	ADCY6,ADCY9,CDK11B,CTNNA2,GNG7,HDAC4,JAK1,LRP5,NFKB1,PAK6,RASA1,RASGRP1,TGFB2
Autophagy	0.699	0.816	0.0333	ATG16L1,CREB1,CREB3L1,DAPK3,NFKB1,TGFB2,VAMP8
Role of Lipids/Lipid Rafts in the Pathogenesis of Influenza	0.688	NaN	0.1	FDPS
Glucose and Glucose-1-phosphate Degradation	0.688	NaN	0.1	HK1
NAD Phosphorylation and Dephosphorylation	0.688	NaN	0.1	NADK
Tight Junction Signaling	0.686	NaN	0.0343	MYH10,NFKB1,TGFB2,TJP1,TJP2,VTI1B
RHOGDI Signaling	0.686	-1.342	0.033	ARHGAP12,CDH13,CDH20,CDH4,GNG7,MYH10,PAK6
Hereditary Breast Cancer Signaling	0.682	NaN	0.036	FANCA,HDAC4,RFC1,SMARCA2,SMARCD3
Chronic Myeloid Leukemia Signaling	0.66	NaN	0.0377	CTBP1,HDAC4,NFKB1,TGFB2
Cardiac Hypertrophy Signaling	0.654	1.89	0.0314	ADCY6,ADCY9,CREB1,GNG7,HAND1,IGF1R,SRF,TGFB2
Neuroinflammation Signaling Pathway	0.64	1.342	0.0304	CREB1,CREB3L1,GABRB1,GABRR3,GLUL,JAK1,KCNJ5,NFKB1,TGFB2
NAD Signaling Pathway	0.635	1.342	0.0345	NADK,NFKB1,SLC12A8,SLC29A2,TGFB2
ERK5 Signaling	0.629	NaN	0.0405	CREB1,CREB3L1,MAP2K5
Hypoxia Signaling in the Cardiovascular System	0.629	NaN	0.0405	CREB1,CREB3L1,EPO
Phagosome Maturation	0.627	NaN	0.0342	CTSO,DYNC1LI1,TUBB2A,VPS37C,VTI1B
Endocannabinoid Cancer Inhibition Pathway	0.627	-1	0.0342	ADCY6,ADCY9,CREB1,CREB3L1,MAP2K5
Necroptosis Signaling Pathway	0.627	2.236	0.0342	AXL,GLUL,JAK1,PELI1,TOMM20
Mechanisms of Viral Exit from Host Cells	0.625	NaN	0.0488	SH3GL3,VPS37C
Aryl Hydrocarbon Receptor Signaling	0.62	-2	0.034	ALDH4A1,NCOR2,NFIX,NFKB1,TGFB2
Hematopoiesis from Multipotent Stem Cells	0.62	NaN	0.0833	EPO
UDP-N-acetyl-D-galactosamine Biosynthesis II	0.62	NaN	0.0833	HK1
Prostate Cancer Signaling	0.613	NaN	0.036	CREB1,CREB3L1,HDAC4,NFKB1
CDK5 Signaling	0.606	NaN	0.0357	ADCY6,ADCY9,LAMA3,LAMA5
Leukocyte Extravasation Signaling	0.602	0	0.0321	ARHGAP12,CTNNA2,EDIL3,RAPGEF4,RASGRP1,WIPF1
Colorectal Cancer Metastasis Signaling	0.602	1.633	0.0303	ADCY6,ADCY9,GNG7,JAK1,LRP5,NFKB1,PTGER4,TGFB2
Glycogen Degradation III	0.59	NaN	0.0769	MGAM
Mevalonate Pathway I	0.59	NaN	0.0769	HMGCR
Bile Acid Biosynthesis, Neutral Pathway	0.59	NaN	0.0769	CYP27A1
Histamine Degradation	0.59	NaN	0.0769	ALDH4A1
Neurotrophin/TRK Signaling	0.587	NaN	0.0385	CREB1,CREB3L1,MAP2K5
BEX2 Signaling Pathway	0.587	NaN	0.0385	LGALS1,NFKB1,SWAP70
Hepatic Fibrosis / Hepatic Stellate Cell Activation	0.583	NaN	0.0316	COL21A1,IGF1R,IGFBP3,MYH10,NFKB1,TGFB2
eNOS Signaling	0.582	-0.447	0.0329	ADCY6,ADCY9,CHRM3,HSPA4,HSPA6
BER (Base Excision Repair) Pathway	0.58	NaN	0.0455	MAP2K5,RFC1
Serotonin Receptor Signaling	0.58	NaN	0.0455	ADCY6,ADCY9
FAK Signaling	0.578	1.213	0.0269	ADGRD1,CHRM3,EFNA5,GHRHR,GPRC5B,GRM1,HTR1F,IGF1R,MAP2K5,NFKB1,PAK6,PTGER4,RASA1,SOCS2,TACR1,TGFB2,WIPF1
Xenobiotic Metabolism AHR Signaling Pathway	0.577	NaN	0.038	ALDH4A1,HDAC4,NFKB1
Protein Ubiquitination Pathway	0.575	NaN	0.0297	BTRC,DNAJB9,HSPA4,HSPA6,PAN2,PSMA3,USP10,USP2
Osteoarthritis Pathway	0.569	0.447	0.0303	ANKH,CREB1,CREB3L1,CTNNA2,DLX5,HDAC4,NFKB1
CREB Signaling in Neurons	0.567	2.138	0.027	ADCY6,ADCY9,ADGRD1,CACNA1H,CHRM3,CREB1,CREB3L1,GHRHR,GNG7,GPRC5B,GRM1,HTR1F,IGF1R,PTGER4,TACR1,TGFB2
Chondroitin Sulfate Biosynthesis (Late Stages)	0.567	NaN	0.0444	CHST9,GAL3ST2
Choline Biosynthesis III	0.562	NaN	0.0714	PCYT1A
Phenylalanine Degradation IV (Mammalian, via Side Chain)	0.562	NaN	0.0714	GOT2
iNOS Signaling	0.553	NaN	0.0435	JAK1,NFKB1
NGF Signaling	0.548	NaN	0.0336	CREB1,CREB3L1,NFKB1,TRIO
p38 MAPK Signaling	0.548	NaN	0.0336	CREB1,CREB3L1,SRF,TGFB2
Cyclins and Cell Cycle Regulation	0.547	NaN	0.0366	BTRC,HDAC4,TGFB2
JAK/STAT Signaling	0.547	NaN	0.0366	JAK1,NFKB1,SOCS2
Ephrin A Signaling	0.541	NaN	0.0426	EFNA5,EPHA4
Wound Healing Signaling Pathway	0.536	1.134	0.0295	COL21A1,JAK1,LAMA3,LAMA5,MAP2K5,NFKB1,TGFB2
Superpathway of Citrulline Metabolism	0.536	NaN	0.0667	ASS1
Renin-Angiotensin Signaling	0.532	NaN	0.0331	ADCY6,ADCY9,NFKB1,PAK6
TR/RXR Activation	0.529	NaN	0.0357	NCOA6,NCOR2,PFKP
Spliceosomal Cycle	0.529	NaN	0.0417	XAB2,YJU2
LPS-stimulated MAPK Signaling	0.52	NaN	0.0353	CREB1,NFKB1,SRF
BMP signaling pathway	0.52	NaN	0.0353	CREB1,NFKB1,ZNF423
Sertoli Cell-Sertoli Cell Junction Signaling	0.517	NaN	0.0299	CTNNA2,DLG1,MTMR2,TJP1,TJP2,TUBB2A
Mismatch Repair in Eukaryotes	0.513	NaN	0.0625	RFC1
D-myo-inositol (1,4,5)-trisphosphate Degradation	0.513	NaN	0.0625	INPP5A
Adenosine Nucleotides Degradation II	0.513	NaN	0.0625	ADA
Putrescine Degradation III	0.513	NaN	0.0625	ALDH4A1
Fatty Acid Œ±-oxidation	0.513	NaN	0.0625	ALDH4A1
HIF1Œ± Signaling	0.511	0.816	0.0297	EPO,HK1,HSPA4,HSPA6,MAP2K5,TGFB2
Prolactin Signaling	0.51	NaN	0.0349	KCNU1,NR3C1,SOCS2
Pancreatic Adenocarcinoma Signaling	0.51	NaN	0.0323	HDAC4,JAK1,NFKB1,TGFB2
PDGF Signaling	0.51	NaN	0.0349	JAK1,RASA1,SRF
Th17 Activation Pathway	0.51	NaN	0.0349	JAK1,NFKB1,PTGER4
Apelin Adipocyte Signaling Pathway	0.51	NaN	0.0349	ADCY6,ADCY9,GPX4
TNFR1 Signaling	0.504	NaN	0.04	NFKB1,PAK6
Cell Cycle: G2/M DNA Damage Checkpoint Regulation	0.504	NaN	0.04	BTRC,TRIP12
FAT10 Cancer Signaling Pathway	0.504	NaN	0.04	NFKB1,TGFB2
1D-myo-inositol Hexakisphosphate Biosynthesis II (Mammalian)	0.491	NaN	0.0588	INPP5A
D-myo-inositol (1,3,4)-trisphosphate Biosynthesis	0.491	NaN	0.0588	INPP5A
Unfolded protein response	0.485	NaN	0.0337	DNAJB9,HSPA4,HSPA6
Transcriptional Regulatory Network in Embryonic Stem Cells	0.481	NaN	0.0385	H4C3,HAND1
Role of PKR in Interferon Induction and Antiviral Response	0.476	-1	0.031	HSPA4,HSPA6,JAK1,NFKB1
Chondroitin Sulfate Biosynthesis	0.471	NaN	0.0377	CHST9,GAL3ST2
Histidine Degradation VI	0.471	NaN	0.0556	CYP46A1
Calcium Signaling	0.469	NaN	0.0286	CACNA1H,CASQ2,CREB1,CREB3L1,HDAC4,MYH10
Adipogenesis pathway	0.462	NaN	0.0305	CTBP1,HDAC4,KAT6B,ZNF423
ERK/MAPK Signaling	0.453	0.447	0.0282	CREB1,CREB3L1,PAK6,RAPGEF4,SRF,VRK2
Tryptophan Degradation X (Mammalian, via Tryptamine)	0.452	NaN	0.0526	ALDH4A1
Purine Nucleotides Degradation II (Aerobic)	0.452	NaN	0.0526	ADA
CSDE1 Signaling Pathway	0.45	NaN	0.0364	CDK11B,TRIO
CD27 Signaling in Lymphocytes	0.45	NaN	0.0364	MAP2K5,NFKB1
Cardiac Œ≤-adrenergic Signaling	0.445	NaN	0.0287	ADCY6,ADCY9,AKAP1,GNG7,PKIG
Ubiquinol-10 Biosynthesis (Eukaryotic)	0.434	NaN	0.05	CYP46A1
Inflammasome pathway	0.434	NaN	0.05	NFKB1
Polyamine Regulation in Colon Cancer	0.431	NaN	0.0351	AZIN1,MAP2K5
Dopamine-DARPP32 Feedback in cAMP Signaling	0.424	NaN	0.0281	ADCY6,ADCY9,CREB1,CREB3L1,KCNJ5
PD-1, PD-L1 cancer immunotherapy pathway	0.417	NaN	0.0306	JAK1,RASGRP1,TGFB2
LPS/IL-1 Mediated Inhibition of RXR Function	0.416	NaN	0.0271	ABCC3,ACSF2,ACSL1,ALDH4A1,CPT2,GAL3ST2
GADD45 Signaling	0.412	NaN	0.0339	NFKB1,TGFB2
NER (Nucleotide Excision Repair, Enhanced Pathway)	0.41	NaN	0.0303	H4C3,RFC1,XAB2
Phospholipase C Signaling	0.409	0	0.0265	ADCY6,ADCY9,CREB1,CREB3L1,GNG7,HDAC4,NFKB1
TEC Kinase Signaling	0.409	-1	0.0276	GNG7,JAK1,NFKB1,PAK6,TNFRSF21
GŒ±i Signaling	0.408	0	0.0286	ADCY6,ADCY9,GNG7,HTR1F
Signaling by Rho Family GTPases	0.406	0	0.0264	CDH13,CDH20,CDH4,GNG7,NFKB1,PAK6,WIPF1
Neuropathic Pain Signaling In Dorsal Horn Neurons	0.403	NaN	0.03	CREB1,GRM1,TACR1
Superpathway of D-myo-inositol (1,4,5)-trisphosphate Metabolism	0.402	NaN	0.0455	INPP5A
Glycolysis I	0.387	NaN	0.0435	PFKP
Vitamin-C Transport	0.387	NaN	0.0435	LRRC8B
Apelin Cardiac Fibroblast Signaling Pathway	0.387	NaN	0.0435	TGFB2
Xenobiotic Metabolism Signaling	0.385	NaN	0.0259	ABCC3,ALDH4A1,GAL3ST2,HDAC4,MAP2K5,NCOR2,NFKB1
PXR/RXR Activation	0.378	NaN	0.0317	ABCC3,NR3C1
IL-22 Signaling	0.374	NaN	0.0417	JAK1
Dopamine Degradation	0.374	NaN	0.0417	ALDH4A1
Glutathione Redox Reactions I	0.374	NaN	0.0417	GPX4
Natural Killer Cell Signaling	0.371	0.447	0.0265	HSPA4,HSPA6,NFKB1,PAK6,WIPF1
Oxytocin Signaling Pathway	0.367	0.816	0.0255	CREB1,CREB3L1,GNG7,MAP2K5,MYH10,NFKB1,SLC39A7
Dilated Cardiomyopathy Signaling Pathway	0.365	NaN	0.027	ADCY6,ADCY9,CACNA1H,MYH10
Œ±-Adrenergic Signaling	0.365	NaN	0.0283	ADCY6,ADCY9,GNG7
Factors Promoting Cardiogenesis in Vertebrates	0.365	NaN	0.027	CREB1,CREB3L1,LRP5,TGFB2
Role of JAK family kinases in IL-6-type Cytokine Signaling	0.361	NaN	0.04	JAK1
Breast Cancer Regulation by Stathmin1	0.358	1.387	0.0242	ADGRD1,CHRM3,CREB1,CREB3L1,GHRHR,GNG7,GPRC5B,GRM1,HTR1F,NFKB1,PTGER4,TACR1,TGFB2,TUBB2A
Regulation Of The Epithelial Mesenchymal Transition By Growth Factors Pathway	0.358	1.342	0.026	DOCK10,JAK1,MAP2K5,NFKB1,TGFB2
CD40 Signaling	0.355	NaN	0.0303	MAP2K5,NFKB1
IL-17A Signaling in Airway Cells	0.355	NaN	0.0303	JAK1,NFKB1
Remodeling of Epithelial Adherens Junctions	0.355	NaN	0.0303	CTNNA2,TUBB2A
Oxytocin In Brain Signaling Pathway	0.353	2	0.0259	CACNA1H,CREB1,CREB3L1,GNG7,NFKB1
Regulation of the Epithelial-Mesenchymal Transition Pathway	0.353	NaN	0.0259	JAK1,MAP2K5,NFKB1,NOTCH3,TGFB2
ILK Signaling	0.349	0	0.0258	CREB1,CREB3L1,MYH10,NFKB1,TMSB10/TMSB4X
Adrenomedullin signaling pathway	0.349	1	0.0258	ADCY6,ADCY9,MAP2K5,NFKB1,SLC39A7
Type I Diabetes Mellitus Signaling	0.348	NaN	0.0275	JAK1,NFKB1,SOCS2
IL-17A Signaling in Gastric Cells	0.348	NaN	0.0385	NFKB1
Hematopoiesis from Pluripotent Stem Cells	0.336	NaN	0.037	EPO
Th1 Pathway	0.331	NaN	0.0268	JAK1,NFKB1,NOTCH3
Role of Hypercytokinemia/hyperchemokinemia in the Pathogenesis of Influenza	0.325	NaN	0.0286	JAK1,NFKB1
MSP-RON Signaling In Macrophages Pathway	0.325	NaN	0.0265	CREB1,CREB3L1,NFKB1
HMGB1 Signaling	0.313	1	0.0252	KAT6B,MAP2K5,NFKB1,TGFB2
IL-10 Signaling	0.312	NaN	0.0278	JAK1,NFKB1
Netrin Signaling	0.312	NaN	0.0278	ABLIM2,CACNA1H
Aldosterone Signaling in Epithelial Cells	0.309	NaN	0.025	DNAJB9,HSPA4,HSPA6,KCNU1
Cholecystokinin/Gastrin-mediated Signaling	0.305	NaN	0.0256	EPHA4,MAP2K5,SRF
Noradrenaline and Adrenaline Degradation	0.304	NaN	0.0333	ALDH4A1
Antiproliferative Role of Somatostatin Receptor 2	0.299	NaN	0.027	GNG7,SLC39A7
GPCR-Mediated Integration of Enteroendocrine Signaling Exemplified by an L Cell	0.299	NaN	0.027	ADCY6,ADCY9
Airway Inflammation in Asthma	0.294	NaN	0.0323	TGFB2
TNFR2 Signaling	0.294	NaN	0.0323	NFKB1
Leptin Signaling in Obesity	0.293	NaN	0.0267	ADCY6,ADCY9
GŒ±q Signaling	0.288	0	0.0242	CHRM3,GNG7,GRM1,NFKB1
GDNF Family Ligand-Receptor Interactions	0.287	NaN	0.0263	CREB1,RASA1
Oxytocin In Spinal Neurons Signaling Pathway	0.284	NaN	0.0312	SLC39A7
CXCR4 Signaling	0.284	-1	0.0241	ADCY6,ADCY9,GNG7,PAK6
Androgen Signaling	0.284	NaN	0.0241	CACNA1H,GNG7,HSPA4,NFKB1
IL-15 Signaling	0.281	NaN	0.026	JAK1,NFKB1
Dopamine Receptor Signaling	0.281	NaN	0.026	ADCY6,ADCY9
LXR/RXR Activation	0.277	NaN	0.0244	HMGCR,NCOR2,NFKB1
Antiproliferative Role of TOB in T Cell Signaling	0.275	NaN	0.0303	TGFB2
Retinoate Biosynthesis I	0.275	NaN	0.0303	DHRS7C
Pyrimidine Ribonucleotides Interconversion	0.275	NaN	0.0303	ENTPD2
Interferon Signaling	0.275	NaN	0.0303	JAK1
WNT/Œ≤-catenin Signaling	0.272	0	0.0237	BTRC,LRP5,SOX12,TGFB2
GP6 Signaling Pathway	0.272	NaN	0.0242	COL21A1,LAMA3,LAMA5
Xenobiotic Metabolism CAR Signaling Pathway	0.268	0	0.0235	ABCC3,ALDH4A1,GAL3ST2,MAP2K5
4-1BB Signaling in T Lymphocytes	0.267	NaN	0.0294	NFKB1
Primary Immunodeficiency Signaling	0.267	NaN	0.0294	ADA
Ferroptosis Signaling Pathway	0.263	NaN	0.0238	GPX4,H2AC18/H2AC19,HMGCR
FLT3 Signaling in Hematopoietic Progenitor Cells	0.26	NaN	0.0247	CREB1,CREB3L1
Th2 Pathway	0.259	NaN	0.0236	JAK1,NFKB1,NOTCH3
Pyrimidine Ribonucleotides De Novo Biosynthesis	0.258	NaN	0.0286	ENTPD2
D-myo-inositol (1,4,5,6)-Tetrakisphosphate Biosynthesis	0.257	0	0.0231	DUSP12,MTMR2,PTPN23,RASA1
D-myo-inositol (3,4,5,6)-tetrakisphosphate Biosynthesis	0.257	0	0.0231	DUSP12,MTMR2,PTPN23,RASA1
Synaptic Long Term Potentiation	0.255	NaN	0.0234	CREB1,CREB3L1,GRM1
Thrombin Signaling	0.253	-1	0.0227	ADCY6,ADCY9,CREB1,GNG7,NFKB1
Role of RIG1-like Receptors in Antiviral Innate Immunity	0.25	NaN	0.0278	NFKB1
G Beta Gamma Signaling	0.25	NaN	0.0233	CACNA1H,GNG7,KCNJ5
TWEAK Signaling	0.25	NaN	0.0278	NFKB1
Superpathway of Methionine Degradation	0.25	NaN	0.0278	GOT2
NF-Œ∫B Signaling	0.25	0	0.0229	BTRC,IGF1R,NFKB1,PELI1
Xenobiotic Metabolism PXR Signaling Pathway	0.247	1	0.0227	ABCC3,ALDH4A1,GAL3ST2,NCOR2
CTLA4 Signaling in Cytotoxic T Lymphocytes	0.244	NaN	0.0238	CLTC,CLTCL1
PEDF Signaling	0.244	NaN	0.0238	NFKB1,SRF
Notch Signaling	0.243	NaN	0.027	NOTCH3
IL-4 Signaling	0.239	NaN	0.0235	JAK1,NR3C1
Iron homeostasis signaling pathway	0.239	NaN	0.0227	BTRC,EPO,JAK1
Docosahexaenoic Acid (DHA) Signaling	0.236	NaN	0.0263	BCL2A1
IL-17A Signaling in Fibroblasts	0.236	NaN	0.0263	NFKB1
tRNA Charging	0.236	NaN	0.0263	FARSB
FGF Signaling	0.234	NaN	0.0233	CREB1,CREB3L1
Triacylglycerol Degradation	0.215	NaN	0.0244	ABHD16A
April Mediated Signaling	0.209	NaN	0.0238	NFKB1
Estrogen Biosynthesis	0.209	NaN	0.0238	HSD17B11
Dermatan Sulfate Biosynthesis (Late Stages)	0.209	NaN	0.0238	GAL3ST2
Coronavirus Replication Pathway	0.209	NaN	0.0238	TUBB2A
B Cell Activating Factor Signaling	0.203	NaN	0.0233	NFKB1
Oncostatin M Signaling	0.203	NaN	0.0233	JAK1
G Protein Signaling Mediated by Tubby	0.203	NaN	0.0233	GNG7
MIF Regulation of Innate Immunity	0.197	NaN	0.0227	NFKB1
Pulmonary Fibrosis Idiopathic Signaling Pathway	0	0.378	0.0218	AXL,COL21A1,NFKB1,NOTCH3,SRF,TERC,TGFB2
Pulmonary Healing Signaling Pathway	0	NaN	0.0152	NFKB1,NOTCH3,TGFB2
Pyroptosis Signaling Pathway	0	NaN	0.0222	NFKB1,PTGER4
CLEAR Signaling Pathway	0	1	0.0179	CREB1,CREB3L1,IGF1R,TGFB2,TRPM1
ID1 Signaling Pathway	0	0	0.0202	IGF1R,NFKB1,PTGER4,TGFB2
IL-13 Signaling Pathway	0	NaN	0.018	JAK1,TGFB2
Glucocorticoid Receptor Signaling	0	NaN	0.0195	CREB1,HSPA4,HSPA6,JAK1,NCOR2,NFKB1,NR3C1,SMARCA2,SMARCD3,TGFB2
Axonal Guidance Signaling	0	NaN	0.0224	ABLIM2,ADAMTS13,ADAMTS19,EFNA5,EPHA4,GNG7,PAK6,RASA1,SRGAP1,TUBB2A,WIPF1
Amyotrophic Lateral Sclerosis Signaling	0	NaN	0.00877	GLUL
Actin Cytoskeleton Signaling	0	0	0.0167	MYH10,PAK6,TMSB10/TMSB4X,TRIO
Synaptic Long Term Depression	0	NaN	0.0214	CACNA1H,GRM1,IGF1R,SLC39A7
NRF2-mediated Oxidative Stress Response	0	NaN	0.00948	DNAJB9,MAP2K5
Acute Phase Response Signaling	0	NaN	0.0164	NFKB1,NR3C1,SOCS2
Mitochondrial Dysfunction	0	NaN	0.0131	COX6C,GPX4
FXR/RXR Activation	0	NaN	0.008	CYP27A1
Ceramide Signaling	0	NaN	0.0114	NFKB1
Regulation of Actin-based Motility by Rho	0	NaN	0.0182	PAK6,WIPF1
Erythropoietin Signaling Pathway	0	NaN	0.0179	EPO,NFKB1,TGFB2
14-3-3-mediated Signaling	0	NaN	0.00794	TUBB2A
Activation of IRF by Cytosolic Pattern Recognition Receptors	0	NaN	0.0182	NFKB1
IL-8 Signaling	0	NaN	0.0146	ANGPT1,GNG7,NFKB1
IL-12 Signaling and Production in Macrophages	0	NaN	0.0157	NFKB1,TGFB2
Role of Pattern Recognition Receptors in Recognition of Bacteria and Viruses	0	NaN	0.0213	CREB1,NFKB1,TGFB2
TREM1 Signaling	0	NaN	0.0139	NFKB1
Role of NFAT in Regulation of the Immune Response	0	NaN	0.0108	GNG7,NFKB1
FcŒ≥RIIB Signaling in B Lymphocytes	0	NaN	0.0122	CACNA1H
NF-Œ∫B Activation by Viruses	0	NaN	0.013	NFKB1
CCR5 Signaling in Macrophages	0	NaN	0.019	CACNA1H,GNG7
IL-3 Signaling	0	NaN	0.0128	JAK1
Lymphotoxin Œ≤ Receptor Signaling	0	NaN	0.0185	NFKB1
IL-17 Signaling	0	NaN	0.0171	JAK1,NFKB1,TGFB2
Airway Pathology in Chronic Obstructive Pulmonary Disease	0	NaN	0.00885	TGFB2
fMLP Signaling in Neutrophils	0	NaN	0.0154	GNG7,NFKB1
Induction of Apoptosis by HIV1	0	NaN	0.0161	NFKB1
CCR3 Signaling in Eosinophils	0	NaN	0.0153	GNG7,PAK6
CD28 Signaling in T Helper Cells	0	NaN	0.00855	NFKB1
Virus Entry via Endocytic Pathways	0	NaN	0.0192	CLTC,CLTCL1
Dendritic Cell Maturation	0	NaN	0.0173	CREB1,CREB3L1,NFKB1
Reelin Signaling in Neurons	0	NaN	0.00725	MAP2K5
Melatonin Signaling	0	NaN	0.0143	MAP2K5
Cellular Effects of Sildenafil (Viagra)	0	NaN	0.0208	ADCY6,ADCY9,MYH10
Endothelin-1 Signaling	0	NaN	0.0108	ADCY6,ADCY9
CNTF Signaling	0	NaN	0.0179	JAK1
Agrin Interactions at Neuromuscular Junction	0	NaN	0.0147	PAK6
Semaphorin Signaling in Neurons	0	NaN	0.0169	PAK6
ICOS-ICOSL Signaling in T Helper Cells	0	NaN	0.00935	NFKB1
Maturity Onset Diabetes of Young (MODY) Signaling	0	NaN	0.013	NFKB1
Role of CHK Proteins in Cell Cycle Checkpoint Control	0	NaN	0.0179	RFC1
Human Embryonic Stem Cell Pluripotency	0	NaN	0.0123	GNG7,TGFB2
ATM Signaling	0	NaN	0.0206	CREB1,CREB3L1
Role of OCT4 in Mammalian Embryonic Stem Cell Pluripotency	0	NaN	0.0222	NR2F6
Role of NANOG in Mammalian Embryonic Stem Cell Pluripotency	0	NaN	0.00847	JAK1
Renal Cell Carcinoma Signaling	0	NaN	0.0128	PAK6
Small Cell Lung Cancer Signaling	0	NaN	0.0213	HDAC4,NFKB1
Endometrial Cancer Signaling	0	NaN	0.0167	CTNNA2
Glioma Signaling	0	NaN	0.0164	HDAC4,IGF1R
Acute Myeloid Leukemia Signaling	0	NaN	0.0225	MAP2K5,NFKB1
Bladder Cancer Signaling	0	NaN	0.00877	HDAC4
Non-Small Cell Lung Cancer Signaling	0	NaN	0.0108	HDAC4
Production of Nitric Oxide and Reactive Oxygen Species in Macrophages	0	NaN	0.0107	JAK1,NFKB1
p70S6K Signaling	0	NaN	0.00787	JAK1
mTOR Signaling	0	NaN	0.005	RPS9
MYC Mediated Apoptosis Signaling	0	NaN	0.02	NFKB1
Sphingosine-1-phosphate Signaling	0	NaN	0.0171	ADCY6,ADCY9
Crosstalk between Dendritic Cells and Natural Killer Cells	0	NaN	0.0122	NFKB1
Systemic Lupus Erythematosus Signaling	0	NaN	0.0111	LSM5,PRPF4
CDC42 Signaling	0	NaN	0.0211	EXOC4,RASA1,WIPF1
EIF2 Signaling	0	NaN	0.0146	IGF1R,RPL37,RPS9
PAK Signaling	0	NaN	0.0171	DSCAM,PAK6
RAC Signaling	0	NaN	0.0146	NFKB1,PAK6
RHOA Signaling	0	NaN	0.0164	ARHGAP12,IGF1R
Role of Osteoblasts, Osteoclasts and Chondrocytes in Rheumatoid Arthritis	0	NaN	0.0137	DLX5,LRP5,NFKB1
Ovarian Cancer Signaling	0	NaN	0.00641	HDAC4
HER-2 Signaling in Breast Cancer	0	NaN	0.0136	COX6C,NFKB1,NUP205
Altered T Cell and B Cell Signaling in Rheumatoid Arthritis	0	NaN	0.0115	NFKB1
Atherosclerosis Signaling	0	NaN	0.008	NFKB1
Role of Macrophages, Fibroblasts and Endothelial Cells in Rheumatoid Arthritis	0	NaN	0.0132	CREB1,CREB3L1,LRP5,NFKB1
Regulation of eIF4 and p70S6K Signaling	0	NaN	0.00588	RPS9
RANK Signaling in Osteoclasts	0	NaN	0.0112	NFKB1
Glioblastoma Multiforme Signaling	0	NaN	0.00595	IGF1R
Neuroprotective Role of THOP1 in Alzheimer's Disease	0	NaN	0.0185	CREB1,PRSS21
Regulation of IL-2 Expression in Activated and Anergic T Lymphocytes	0	NaN	0.0215	NFKB1,TGFB2
NUR77 Signaling in T Lymphocytes	0	NaN	0.0125	MAP2K5
PKCŒ∏ Signaling in T Lymphocytes	0	NaN	0.0127	CACNA1H,NFKB1
Role of PI3K/AKT Signaling in the Pathogenesis of Influenza	0	NaN	0.0189	NFKB1
OX40 Signaling Pathway	0	NaN	0.0204	NFKB1
PI3K Signaling in B Lymphocytes	0	NaN	0.0147	CREB1,NFKB1
Cell Cycle Control of Chromosomal Replication	0	NaN	0.0179	CDK11B
Role of IL-17A in Arthritis	0	NaN	0.0175	NFKB1
Role of JAK1 and JAK3 in Œ≥c Cytokine Signaling	0	NaN	0.0154	JAK1
Actin Nucleation by ARP-WASP Complex	0	NaN	0.011	WIPF1
Paxillin Signaling	0	NaN	0.00943	PAK6
Telomerase Signaling	0	NaN	0.00971	HDAC4
Mouse Embryonic Stem Cell Pluripotency	0	NaN	0.0194	ID3,JAK1
nNOS Signaling in Skeletal Muscle Cells	0	NaN	0.0213	CACNA1H
Ephrin B Signaling	0	NaN	0.0139	GNG7
ERBB Signaling	0	NaN	0.0108	PAK6
Heparan Sulfate Biosynthesis	0	NaN	0.0154	GAL3ST2
Heparan Sulfate Biosynthesis (Late Stages)	0	NaN	0.0172	GAL3ST2
D-myo-inositol-5-phosphate Metabolism	0	0	0.0212	DUSP12,MTMR2,PTPN23,RASA1
Dermatan Sulfate Biosynthesis	0	NaN	0.0182	GAL3ST2
Superpathway of Inositol Phosphate Compounds	0	-0.447	0.022	DUSP12,INPP5A,MTMR2,PTPN23,RASA1
Serotonin Degradation	0	NaN	0.0175	ALDH4A1
3-phosphoinositide Degradation	0	0	0.0216	DUSP12,MTMR2,PTPN23,RASA1
3-phosphoinositide Biosynthesis	0	0	0.0201	DUSP12,MTMR2,PTPN23,RASA1
Triacylglycerol Biosynthesis	0	NaN	0.0213	ZDHHC6
Antioxidant Action of Vitamin C	0	NaN	0.00943	NFKB1
Agranulocyte Adhesion and Diapedesis	0	NaN	0.00513	MYH10
STAT3 Pathway	0	NaN	0.0226	IGF1R,SOCS2,TGFB2
Oxidative Phosphorylation	0	NaN	0.0105	COX6C
Toll-like Receptor Signaling	0	NaN	0.013	NFKB1
SAPK/JNK Signaling	0	NaN	0.00917	GNG7
PI3K/AKT Signaling	0	NaN	0.0103	JAK1,NFKB1
PTEN Signaling	0	NaN	0.0201	IGF1R,MAGI3,NFKB1
IL-2 Signaling	0	NaN	0.0164	JAK1
B Cell Receptor Signaling	0	NaN	0.0226	BCL2A1,CREB1,CREB3L1,NFKB1
Insulin Receptor Signaling	0	NaN	0.00735	JAK1
Integrin Signaling	0	NaN	0.00976	PAK6,WIPF1
Death Receptor Signaling	0	NaN	0.0213	NFKB1,TNFRSF21
PPAR Signaling	0	NaN	0.0192	NCOR2,NFKB1
TGF-Œ≤ Signaling	0	NaN	0.0208	TGFB2,ZNF423
Apoptosis Signaling	0	NaN	0.0196	BCL2A1,NFKB1
T Cell Receptor Signaling	0	NaN	0.0165	NFKB1,RASA1,RASGRP1
IL-6 Signaling	0	NaN	0.0156	NFKB1,SRF
Phagosome Formation	0	1.604	0.0215	ADGRD1,CHRM3,GHRHR,GPRC5B,GRM1,HTR1F,MAP2K5,MYH10,PAK6,PTGER4,RAPGEF4,RASGRP1,TACR1,WIPF1
Macropinocytosis Signaling	0	NaN	0.0132	ANKFY1
Cancer Drug Resistance By Drug Efflux	0	NaN	0.0175	NFKB1
Th1 and Th2 Activation Pathway	0	NaN	0.0186	JAK1,NFKB1,NOTCH3
IL-7 Signaling Pathway	0	NaN	0.0145	JAK1
Sirtuin Signaling Pathway	0	0	0.0184	ATG16L1,EPO,GOT2,NFKB1,TOMM20
SPINK1 General Cancer Pathway	0	NaN	0.0167	JAK1
Apelin Pancreas Signaling Pathway	0	NaN	0.0222	NFKB1
Apelin Cardiomyocyte Signaling Pathway	0	NaN	0.0204	SLC9A2,SLC9A3
Apelin Muscle Signaling Pathway	0	NaN	0.0208	GNG7
Cardiac Hypertrophy Signaling (Enhanced)	0	1.265	0.0208	ADCY6,ADCY9,DLG1,GNG7,HAND1,HDAC4,IGF1R,MAP2K5,NFKB1,SRF,TGFB2
FAT10 Signaling Pathway	0	NaN	0.0185	PSMA3
T Cell Exhaustion Signaling Pathway	0	NaN	0.00641	JAK1
IL-23 Signaling Pathway	0	NaN	0.0217	NFKB1
Systemic Lupus Erythematosus In T Cell Signaling Pathway	0	NaN	0.0144	CREB1,CREB3L1,MAP2K5
Systemic Lupus Erythematosus In B Cell Signaling Pathway	0	1	0.0159	JAK1,NFKB1,RASGRP1,TGFB2
Senescence Pathway	0	-0.447	0.0173	DMTF1,MAP2K5,NFKB1,PHF1,TGFB2
Inhibition of ARE-Mediated mRNA Degradation Pathway	0	NaN	0.00637	PSMA3
HOTAIR Regulatory Pathway	0	NaN	0.0191	DNMT3B,NFKB1,SRF
Hepatic Fibrosis Signaling Pathway	0	0.816	0.0194	CCDC88A,CREB1,CREB3L1,JAK1,LRP5,MAP2K5,NFKB1,TGFB2
Xenobiotic Metabolism General Signaling Pathway	0	NaN	0.00725	MAP2K5
Semaphorin Neuronal Repulsive Signaling Pathway	0	NaN	0.0207	FARP1,MAP2K5,PAK6
Regulation Of The Epithelial Mesenchymal Transition In Development Pathway	0	NaN	0.0118	NFKB1
Coronavirus Pathogenesis Pathway	0	-1	0.0217	HDAC4,JAK1,NFKB1,RPS9
Tumor Microenvironment Pathway	0	NaN	0.0113	NFKB1,TGFB2
MSP-RON Signaling In Cancer Cells Pathway	0	NaN	0.0217	CREB1,CREB3L1,NFKB1
GM-CSF Signaling	0	NaN	0.0145	BCL2A1
Eicosanoid Signaling	0	NaN	0.0154	PTGER4
Role of MAPK Signaling in Promoting the Pathogenesis of Influenza	0	NaN	0.00917	NFKB1
Role of MAPK Signaling in Inhibiting the Pathogenesis of Influenza	0	NaN	0.0137	NFKB1
