# Supplementary material for: Genome-wide neonatal epigenetic changes associated with maternal exposure to the COVID-19 pandemic
Source: BMC Med Genomics. 2023 Oct 30;16:268. doi: 10.1186/s12920-023-01707-4 (PMC10614377; doi:10.1186/s12920-023-01707-4)
Supplement: Supplementary file 8 — Additional file 8: Supplementary Table S4. Gene Ontology Enrichment analysis of differentially methylated genes associated with pandemic newborns. [file 12920_2023_1707_MOESM8_ESM.xlsx]

## Sheet: S_Table4
Supplementary Table S4. Gene Ontology Enrichment analysis of differentially methylated genes associated with pandemic newborns.
Annotated genes from differential methylation analysis were input into Enrichr tool to observe implicated biological pathways. A threshold of p ≤ 0.05 was used to determine statistical significance.
Term	ID	absolute_logpval	P-value	logpval	Adjusted P-value	Odds Ratio	Combined Score	Genes
negative regulation of interleukin-13 production	GO:0032696	3.9087	0.000123396	-3.9087	0.0276407	192.522	1732.72	LEF1;TNFRSF21
negative regulation of interleukin-5 production	GO:0032714	3.9087	0.000123396	-3.9087	0.0276407	192.522	1732.72	LEF1;TNFRSF21
positive regulation of early endosome to late endosome transport	GO:2000643	3.46453	0.000343136	-3.46453	0.0477133	96.2464	767.794	MTMR2;PTPN23
DNA dealkylation	GO:0035510	3.26048	0.00054894	-3.26048	0.0477133	72.1775	541.874	ALKBH2;ASCC2
DNA dealkylation involved in DNA repair	GO:0006307	3.26048	0.00054894	-3.26048	0.0477133	72.1775	541.874	ALKBH2;ASCC2
positive regulation of cytoplasmic transport	GO:1903651	3.17432	0.000669387	-3.17432	0.0477133	64.1546	468.915	MTMR2;PTPN23
organic hydroxy compound biosynthetic process	GO:1901617	3.12754	0.000745521	-3.12754	0.0477133	18.6627	134.398	CYP27A1;OSBPL9;HMGCR
regulation of interleukin-5 production	GO:0032674	3.02459	0.000944963	-3.02459	0.0529179	52.4848	365.524	LEF1;TNFRSF21
regulation of interleukin-13 production	GO:0032656	2.84049	0.00144381	-2.84049	0.0716558	41.2319	269.676	LEF1;TNFRSF21
steroid biosynthetic process	GO:0006694	2.79603	0.00159946	-2.79603	0.0716558	14.1369	91.0144	CYP27A1;OSBPL9;HMGCR
regulation of early endosome to late endosome transport	GO:2000641	2.73697	0.00183244	-2.73697	0.0746302	36.0743	227.344	MTMR2;PTPN23
ubiquitin-dependent protein catabolic process via the multivesicular body sorting pathway	GO:0043162	2.56203	0.00274137	-2.56203	0.102345	28.8536	170.216	UBAP1;PTPN23
bile acid biosynthetic process	GO:0006699	2.38531	0.00411805	-2.38531	0.141914	23.0771	126.748	OSBPL9;CYP27A1
bile acid metabolic process	GO:0008206	2.21394	0.00611026	-2.21394	0.195528	18.605	94.8441	OSBPL9;CYP27A1
tRNA aminoacylation	GO:0043039	2.09458	0.00804309	-2.09458	0.207569	16.0169	77.2486	AIMP1;FARSB
tRNA aminoacylation for protein translation	GO:0006418	1.9908	0.0102142	-1.9908	0.207569	14.0601	64.4512	AIMP1;FARSB
transcription initiation from RNA polymerase II promoter	GO:0006367	1.86748	0.0135681	-1.86748	0.207569	6.37355	27.4065	NOTCH3;TEAD1;NR2F6
regulation of receptor catabolic process	GO:2000644	1.75385	0.017626	-1.75385	0.207569	71.1607	287.374	MTMR2
regulation of synapse structural plasticity	GO:0051823	1.75385	0.017626	-1.75385	0.207569	71.1607	287.374	CTNNA2
regulation of adherens junction organization	GO:1903391	1.75385	0.017626	-1.75385	0.207569	71.1607	287.374	PTPN23
negative regulation of heterochromatin assembly	GO:0031452	1.75385	0.017626	-1.75385	0.207569	71.1607	287.374	PHF2
glycerol ether metabolic process	GO:0006662	1.75385	0.017626	-1.75385	0.207569	71.1607	287.374	AGMO
positive regulation of gamma-delta T cell activation	GO:0046645	1.75385	0.017626	-1.75385	0.207569	71.1607	287.374	LEF1
negative regulation of IRE1-mediated unfolded protein response	GO:1903895	1.75385	0.017626	-1.75385	0.207569	71.1607	287.374	DNAJB9
regulation of cellular response to vascular endothelial growth factor stimulus	GO:1902547	1.75385	0.017626	-1.75385	0.207569	71.1607	287.374	TSPAN12
negative regulation of myelination	GO:0031642	1.75385	0.017626	-1.75385	0.207569	71.1607	287.374	TNFRSF21
negative regulation of RNA polymerase II regulatory region sequence-specific DNA binding	GO:1903026	1.75385	0.017626	-1.75385	0.207569	71.1607	287.374	HAND1
regulation of homophilic cell adhesion	GO:1903385	1.75385	0.017626	-1.75385	0.207569	71.1607	287.374	PTPN23
trophoblast giant cell differentiation	GO:0060707	1.75385	0.017626	-1.75385	0.207569	71.1607	287.374	HAND1
oxidative DNA demethylation	GO:0035511	1.75385	0.017626	-1.75385	0.207569	71.1607	287.374	ALKBH2
vitamin D3 metabolic process	GO:0070640	1.75385	0.017626	-1.75385	0.207569	71.1607	287.374	CYP27A1
regulation of phosphatidylinositol dephosphorylation	GO:0060304	1.75385	0.017626	-1.75385	0.207569	71.1607	287.374	MTMR2
protein K29-linked deubiquitination	GO:0035523	1.75385	0.017626	-1.75385	0.207569	71.1607	287.374	YOD1
plus-end-directed vesicle transport along microtubule	GO:0072383	1.75385	0.017626	-1.75385	0.207569	71.1607	287.374	KIF13A
monocarboxylic acid biosynthetic process	GO:0072330	1.67553	0.0211093	-1.67553	0.207569	9.44072	36.4227	CYP27A1;OSBPL9
negative regulation of Arp2/3 complex-mediated actin nucleation	GO:0034316	1.67542	0.0211143	-1.67542	0.207569	56.9257	219.608	CTNNA2
negative regulation of excitatory postsynaptic potential	GO:0090394	1.67542	0.0211143	-1.67542	0.207569	56.9257	219.608	MTMR2
positive regulation of granulocyte differentiation	GO:0030854	1.67542	0.0211143	-1.67542	0.207569	56.9257	219.608	LEF1
cardiac ventricle formation	GO:0003211	1.67542	0.0211143	-1.67542	0.207569	56.9257	219.608	HAND1
regulation of glucagon secretion	GO:0070092	1.67542	0.0211143	-1.67542	0.207569	56.9257	219.608	AIMP1
snRNA modification	GO:0040031	1.67542	0.0211143	-1.67542	0.207569	56.9257	219.608	METTL4
lymphocyte apoptotic process	GO:0070227	1.67542	0.0211143	-1.67542	0.207569	56.9257	219.608	TNFRSF21
prepulse inhibition	GO:0060134	1.67542	0.0211143	-1.67542	0.207569	56.9257	219.608	CTNNA2
plus-end-directed organelle transport along microtubule	GO:0072386	1.67542	0.0211143	-1.67542	0.207569	56.9257	219.608	KIF13A
DNA-templated transcription, initiation	GO:0006352	1.65877	0.0219399	-1.65877	0.207569	5.28449	20.1838	NOTCH3;TEAD1;NR2F6
embryonic organ development	GO:0048568	1.63775	0.0230275	-1.63775	0.207569	8.99683	33.9276	HAND1;TEAD1
negative regulation of DNA repair	GO:0045738	1.60923	0.0245904	-1.60923	0.207569	47.4357	175.768	TRIP12
negative regulation of nervous system process	GO:0031645	1.60923	0.0245904	-1.60923	0.207569	47.4357	175.768	TNFRSF21
negative regulation of protein K63-linked ubiquitination	GO:1900045	1.60923	0.0245904	-1.60923	0.207569	47.4357	175.768	TRIP12
regulation of glial cell differentiation	GO:0045685	1.60923	0.0245904	-1.60923	0.207569	47.4357	175.768	TNFRSF21
regulation of transcription, DNA-templated	GO:0006355	1.60612	0.0247672	-1.60612	0.207569	1.94938	7.20927	PHF2;NFIX;LEF1;RFX2;POU6F2;MEIS3;NR2F6;DMTF1;HAND1;METTL4;ID3;ASCC2;TEAD1;FEZF1
sterol metabolic process	GO:0016125	1.5902	0.0256924	-1.5902	0.207569	8.4659	30.9984	CYP27A1;HMGCR
transcription by RNA polymerase II	GO:0006366	1.5678	0.027052	-1.5678	0.207569	3.70546	13.3767	NOTCH3;NFIX;TEAD1;NR2F6
ubiquitin-dependent ERAD pathway	GO:0030433	1.55643	0.0277693	-1.55643	0.207569	8.10696	29.0539	DNAJB9;YOD1
isoprenoid metabolic process	GO:0006720	1.552	0.0280543	-1.552	0.207569	40.6571	145.293	HMGCR
regulation of mitochondrial gene expression	GO:0062125	1.552	0.0280543	-1.552	0.207569	40.6571	145.293	METTL4
dendritic spine maintenance	GO:0097062	1.552	0.0280543	-1.552	0.207569	40.6571	145.293	MTMR2
negative regulation of actin nucleation	GO:0051126	1.552	0.0280543	-1.552	0.207569	40.6571	145.293	CTNNA2
negative regulation of amyloid-beta clearance	GO:1900222	1.552	0.0280543	-1.552	0.207569	40.6571	145.293	HMGCR
cholesterol metabolic process	GO:0008203	1.51371	0.03064	-1.51371	0.207569	7.67304	26.744	CYP27A1;HMGCR
regulation of RNA polymerase II regulatory region sequence-specific DNA binding	GO:1903025	1.50161	0.0315061	-1.50161	0.207569	35.5732	122.997	HAND1
positive regulation of macrophage cytokine production	GO:0060907	1.50161	0.0315061	-1.50161	0.207569	35.5732	122.997	GPRC5B
negative regulation of retrograde protein transport, ER to cytosol	GO:1904153	1.50161	0.0315061	-1.50161	0.207569	35.5732	122.997	YOD1
isoprenoid biosynthetic process	GO:0008299	1.50161	0.0315061	-1.50161	0.207569	35.5732	122.997	HMGCR
positive regulation of NLRP3 inflammasome complex assembly	GO:1900227	1.50161	0.0315061	-1.50161	0.207569	35.5732	122.997	DHX33
sterol catabolic process	GO:0016127	1.50161	0.0315061	-1.50161	0.207569	35.5732	122.997	CYP27A1
cholesterol catabolic process	GO:0006707	1.50161	0.0315061	-1.50161	0.207569	35.5732	122.997	CYP27A1
T-helper 1 type immune response	GO:0042088	1.50161	0.0315061	-1.50161	0.207569	35.5732	122.997	LEF1
response to interleukin-4	GO:0070670	1.45661	0.0349458	-1.45661	0.208743	31.619	106.049	LEF1
negative regulation of protein exit from endoplasmic reticulum	GO:0070862	1.45661	0.0349458	-1.45661	0.208743	31.619	106.049	YOD1
regulation of endoplasmic reticulum unfolded protein response	GO:1900101	1.45661	0.0349458	-1.45661	0.208743	31.619	106.049	PIGBOS1
cellular response to interleukin-4	GO:0071353	1.45661	0.0349458	-1.45661	0.208743	31.619	106.049	LEF1
regulation of granulocyte differentiation	GO:0030852	1.45661	0.0349458	-1.45661	0.208743	31.619	106.049	LEF1
regulation of phospholipid metabolic process	GO:1903725	1.45661	0.0349458	-1.45661	0.208743	31.619	106.049	MTMR2
protein K11-linked deubiquitination	GO:0035871	1.45661	0.0349458	-1.45661	0.208743	31.619	106.049	YOD1
ubiquitin-dependent protein catabolic process	GO:0006511	1.43011	0.0371444	-1.43011	0.213391	3.3397	10.9974	CDC26;UBAP1;TRIP12;PTPN23
gene expression	GO:0010467	1.42254	0.0377973	-1.42254	0.213391	3.32039	10.876	PRPF4;DRG1;SRSF7;FARSB
ERAD pathway	GO:0036503	1.41679	0.0383006	-1.41679	0.213391	6.76692	22.0757	DNAJB9;YOD1
alcohol catabolic process	GO:0046164	1.41597	0.0383734	-1.41597	0.213391	28.4557	92.7767	CYP27A1
translation	GO:0006412	1.39142	0.0406052	-1.39142	0.213391	4.1228	13.2089	AIMP1;DRG1;FARSB
negative regulation of B cell proliferation	GO:0030889	1.37894	0.041789	-1.37894	0.213391	25.8675	82.1325	TNFRSF21
brain morphogenesis	GO:0048854	1.37894	0.041789	-1.37894	0.213391	25.8675	82.1325	CTNNA2
regulation of DNA-dependent DNA replication	GO:0090329	1.37894	0.041789	-1.37894	0.213391	25.8675	82.1325	METTL4
negative regulation of receptor internalization	GO:0002091	1.37894	0.041789	-1.37894	0.213391	25.8675	82.1325	MTMR2
sphingoid metabolic process	GO:0046519	1.37894	0.041789	-1.37894	0.213391	25.8675	82.1325	KDSR
regulation of retrograde protein transport, ER to cytosol	GO:1904152	1.34493	0.0451927	-1.34493	0.213391	23.7107	73.4278	YOD1
negative regulation of endoplasmic reticulum unfolded protein response	GO:1900102	1.34493	0.0451927	-1.34493	0.213391	23.7107	73.4278	DNAJB9
cardiac right ventricle morphogenesis	GO:0003215	1.34493	0.0451927	-1.34493	0.213391	23.7107	73.4278	HAND1
cellular component maintenance	GO:0043954	1.34493	0.0451927	-1.34493	0.213391	23.7107	73.4278	MTMR2
protein heterotetramerization	GO:0051290	1.34493	0.0451927	-1.34493	0.213391	23.7107	73.4278	FARSB
regulation of transcription by RNA polymerase II	GO:0006357	1.34433	0.0452553	-1.34433	0.213391	1.81273	5.61118	PHF2;NFIX;LEF1;RFX2;POU6F2;MEIS3;NR2F6;THAP5;DMTF1;HAND1;ID3;TEAD1;FEZF1
RNA splicing	GO:0008380	1.32356	0.0474724	-1.32356	0.213391	5.98822	18.2497	PRPF4;SRSF7
cilium organization	GO:0044782	1.32352	0.0474771	-1.32352	0.213391	3.86353	11.7741	NUDCD3;RFX2;PTPN23
regulation of response to endoplasmic reticulum stress	GO:1905897	1.3135	0.0485845	-1.3135	0.213391	21.8857	66.1923	PIGBOS1
ether lipid metabolic process	GO:0046485	1.3135	0.0485845	-1.3135	0.213391	21.8857	66.1923	AGMO
cardiac left ventricle morphogenesis	GO:0003214	1.3135	0.0485845	-1.3135	0.213391	21.8857	66.1923	HAND1
negative regulation of mRNA splicing, via spliceosome	GO:0048025	1.3135	0.0485845	-1.3135	0.213391	21.8857	66.1923	SRSF7
regulation of chromatin organization	GO:1902275	1.3135	0.0485845	-1.3135	0.213391	21.8857	66.1923	METTL4
secondary palate development	GO:0062009	1.3135	0.0485845	-1.3135	0.213391	21.8857	66.1923	LEF1
regulation of IRE1-mediated unfolded protein response	GO:1903894	1.3135	0.0485845	-1.3135	0.213391	21.8857	66.1923	DNAJB9
T-helper cell differentiation	GO:0042093	1.3135	0.0485845	-1.3135	0.213391	21.8857	66.1923	LEF1
regulation of macrophage cytokine production	GO:0010935	1.3135	0.0485845	-1.3135	0.213391	21.8857	66.1923	GPRC5B
retrograde transport, endosome to Golgi	GO:0042147	3.28653	0.000516977	-3.28653	0.572233	4.74477	35.9061	VPS29;CLTC;VTI1A;ANKFY1;TRIM27;TBC1D23;RAB6B;VTI1B
regulation of epithelial cell migration	GO:0010632	3.17909	0.000662076	-3.17909	0.572233	6.30702	46.1682	MACF1;TGFB2;EVL;ADIPOR1;GLUL;CLASP2
regulation of protein localization to plasma membrane	GO:1903076	2.84234	0.00143766	-2.84234	0.572233	4.54036	29.7155	VAMP8;LGALS3;DLG1;CLTC;TMBIM1;VTI1B;PICALM
cellular response to fluid shear stress	GO:0071498	2.7583	0.00174464	-2.7583	0.572233	15.6827	99.6041	PKD2;ASS1;MAP2K5
regulation of histone H3-K9 methylation	GO:0051570	2.7583	0.00174464	-2.7583	0.572233	15.6827	99.6041	MYB;DNMT3B;PRDM12
positive regulation of histone methylation	GO:0031062	2.70555	0.00196991	-2.70555	0.572233	8.56911	53.3836	PHF1;MYB;DNMT3B;PRDM12
cation transmembrane transport	GO:0098655	2.66051	0.00218519	-2.66051	0.572233	6.05165	37.0727	TRPM1;SLC44A4;PKD2;TRPM6;CACNA1H
cellular protein-containing complex assembly	GO:0034622	2.53361	0.00292681	-2.53361	0.572233	3.00563	17.5344	VAMP8;CENPT;GPX4;ANGPT1;HSPA4;OTUD6B;CLTC;CASQ2;SNX9;PICALM
cytosolic transport	GO:0016482	2.51108	0.00308259	-2.51108	0.572233	3.5096	20.2924	VPS29;CLTC;VTI1A;ANKFY1;TRIM27;TBC1D23;RAB6B;VTI1B
negative regulation of gene expression	GO:0010629	2.46378	0.00343731	-2.46378	0.572233	2.33101	13.2239	PTGER4;TGFB2;PHF1;DAPK3;SAMD4A;CNPY2;LSM5;MOV10;OLFM1;CREB3L1;DNMT3B;NPTN;TRIM27;CPEB3;PICALM
glutamine family amino acid catabolic process	GO:0009065	2.37955	0.00417305	-2.37955	0.572233	10.855	59.4759	ALDH4A1;ARHGAP11B;GLUL
regulation of metaphase plate congression	GO:0090235	2.37686	0.00419893	-2.37686	0.572233	31.2998	171.301	SPAG5;MAD1L1
vesicle fusion with Golgi apparatus	GO:0048280	2.37686	0.00419893	-2.37686	0.572233	31.2998	171.301	VTI1A;VTI1B
positive regulation of blood-brain barrier permeability	GO:1905605	2.37686	0.00419893	-2.37686	0.572233	31.2998	171.301	TJP1;ANGPT1
positive regulation of dendritic cell differentiation	GO:2001200	2.37686	0.00419893	-2.37686	0.572233	31.2998	171.301	LGALS3;LGALS1
negative regulation of cell adhesion	GO:0007162	2.37069	0.00425907	-2.37069	0.572233	4.23129	23.0974	DSCAM;ANGPT1;RASA1;CDH13;GTPBP4;MUC21
regulation of sprouting angiogenesis	GO:1903670	2.31826	0.00480546	-2.31826	0.572233	6.49838	34.6884	TJP1;CREB3L1;GLUL;JAK1
protein heterooligomerization	GO:0051291	2.30196	0.00498929	-2.30196	0.572233	10.0792	53.4242	NUDT21;KCNC2;PKD2
positive regulation of pri-miRNA transcription by RNA polymerase II	GO:1902895	2.27103	0.00535761	-2.27103	0.572233	6.28145	32.8472	TGFB2;SRF;NR3C1;TEAD1
aspartate metabolic process	GO:0006531	2.20682	0.0062113	-2.20682	0.572233	23.4736	119.279	GOT2;ASS1
nervous system development	GO:0007399	2.1834	0.00655543	-2.1834	0.572233	2.00394	10.0747	CHST8;FARP1;GPM6A;SH3GL3;MARCKSL1;DSCAM;DLX5;PRDM12;EFNA5;CYP46A1;PKD2;CLN8;TRAK2;NELL1;AHI1;AXL;EVL;TEAD1
regulation of GTPase activity	GO:0043087	2.17533	0.00667838	-2.17533	0.572233	2.65015	13.2743	DOCK10;EPHA4;ARHGAP11B;RAP1GDS1;SNX9;EFNA5;RASGRP1;RGS6;ARHGAP12;PICALM
positive regulation of phosphorylation	GO:0042327	2.13425	0.00734092	-2.13425	0.572233	2.36606	11.6275	EPHA4;DSCAM;KCTD20;ANGPT1;AXL;NTRK3;NPTN;ZBTB20;CDK2AP1;KNDC1;EFNA5;RASGRP1
regulation of blood-brain barrier permeability	GO:1905603	2.06673	0.00857579	-2.06673	0.572233	18.7779	89.3607	TJP1;ANGPT1
cellular response to laminar fluid shear stress	GO:0071499	2.06673	0.00857579	-2.06673	0.572233	18.7779	89.3607	ASS1;MAP2K5
cellular response to prostaglandin E stimulus	GO:0071380	2.06673	0.00857579	-2.06673	0.572233	18.7779	89.3607	PTGER4;ADCY6
synaptic vesicle budding from presynaptic endocytic zone membrane	GO:0016185	2.06673	0.00857579	-2.06673	0.572233	18.7779	89.3607	SNAP91;PICALM
positive regulation of aspartic-type endopeptidase activity involved in amyloid precursor protein catabolic process	GO:1902961	2.06673	0.00857579	-2.06673	0.572233	18.7779	89.3607	EPHA4;PICALM
positive regulation of histone H3-K9 methylation	GO:0051574	2.06673	0.00857579	-2.06673	0.572233	18.7779	89.3607	MYB;PRDM12
positive regulation of pinocytosis	GO:0048549	2.06673	0.00857579	-2.06673	0.572233	18.7779	89.3607	AXL;ANKFY1
regulation of cell-substrate junction assembly	GO:0090109	2.03749	0.00917299	-2.03749	0.572233	7.83774	36.7707	MACF1;DAPK3;EFNA5
response to glucagon	GO:0033762	2.03749	0.00917299	-2.03749	0.572233	7.83774	36.7707	ADCY9;CREB1;ADCY6
negative regulation of protein localization to cell periphery	GO:1904376	2.03749	0.00917299	-2.03749	0.572233	7.83774	36.7707	CLTC;TMBIM1;PICALM
negative regulation of protein localization to plasma membrane	GO:1903077	2.03749	0.00917299	-2.03749	0.572233	7.83774	36.7707	CLTC;TMBIM1;PICALM
negative regulation of cell-cell adhesion	GO:0022408	1.98154	0.0104341	-1.98154	0.572233	5.09124	23.2297	MAP2K5;ASS1;GTPBP4;MUC21
cellular response to interleukin-21	GO:0098757	1.94781	0.0112768	-1.94781	0.572233	15.6475	70.1791	IL21;JAK1
regulation of positive chemotaxis	GO:0050926	1.94781	0.0112768	-1.94781	0.572233	15.6475	70.1791	NTRK3;CDH13
regulation of translational termination	GO:0006449	1.94781	0.0112768	-1.94781	0.572233	15.6475	70.1791	GLE1;OGFOD1
glyoxylate metabolic process	GO:0046487	1.94781	0.0112768	-1.94781	0.572233	15.6475	70.1791	ALDH4A1;GOT2
interleukin-21-mediated signaling pathway	GO:0038114	1.94781	0.0112768	-1.94781	0.572233	15.6475	70.1791	IL21;JAK1
synaptic vesicle budding	GO:0070142	1.94781	0.0112768	-1.94781	0.572233	15.6475	70.1791	SNAP91;PICALM
positive regulation of aspartic-type peptidase activity	GO:1905247	1.94781	0.0112768	-1.94781	0.572233	15.6475	70.1791	EPHA4;PICALM
positive regulation of leukocyte differentiation	GO:1902107	1.94781	0.0112768	-1.94781	0.572233	15.6475	70.1791	LGALS3;LGALS1
regulation of cell-matrix adhesion	GO:0001952	1.93413	0.0116378	-1.93413	0.577131	3.92935	17.4993	MACF1;RASA1;DAPK3;CDH13;EFNA5
regulation of cell-cell adhesion	GO:0022407	1.90982	0.0123077	-1.90982	0.590061	4.82966	21.2386	EFNA5;GTPBP4;ADA;MUC21
regulation of aspartic-type endopeptidase activity involved in amyloid precursor protein catabolic process	GO:1902959	1.84468	0.0142993	-1.84468	0.590061	13.4114	56.9657	EPHA4;PICALM
regulation of pinocytosis	GO:0048548	1.84468	0.0142993	-1.84468	0.590061	13.4114	56.9657	AXL;ANKFY1
regulation of pri-miRNA transcription by RNA polymerase II	GO:1902893	1.84213	0.0143836	-1.84213	0.590061	4.59359	19.4845	TGFB2;SRF;NR3C1;TEAD1
regulation of calcium ion import	GO:0090279	1.82636	0.0149154	-1.82636	0.590061	6.41139	26.9622	LGALS3;TRIM27;PKD2
sterol metabolic process	GO:0016125	1.80477	0.0156756	-1.80477	0.590061	3.62616	15.069	SOAT1;INSIG2;CYP4V2;CYP46A1;CLN8
wound healing	GO:0042060	1.80477	0.0156756	-1.80477	0.590061	3.62616	15.069	MACF1;TGFB2;DST;SRF;DCBLD2
clathrin-dependent endocytosis	GO:0072583	1.77979	0.016604	-1.77979	0.590061	6.13232	25.1309	CLTC;SNAP91;PICALM
negative regulation of protein localization to membrane	GO:1905476	1.77979	0.016604	-1.77979	0.590061	6.13232	25.1309	CLTC;TMBIM1;PICALM
cAMP biosynthetic process	GO:0006171	1.75378	0.0176287	-1.75378	0.590061	11.7344	47.3862	ADCY9;ADCY6
cellular response to prostaglandin stimulus	GO:0071379	1.75378	0.0176287	-1.75378	0.590061	11.7344	47.3862	PTGER4;ADCY6
fructose 6-phosphate metabolic process	GO:0006002	1.75378	0.0176287	-1.75378	0.590061	11.7344	47.3862	PFKP;HK1
glycosphingolipid catabolic process	GO:0046479	1.75378	0.0176287	-1.75378	0.590061	11.7344	47.3862	NEU1;NAGA
response to laminar fluid shear stress	GO:0034616	1.75378	0.0176287	-1.75378	0.590061	11.7344	47.3862	ASS1;MAP2K5
negative regulation of cellular protein catabolic process	GO:1903363	1.75378	0.0176287	-1.75378	0.590061	11.7344	47.3862	EPHA4;NELL1
positive regulation of circadian rhythm	GO:0042753	1.75378	0.0176287	-1.75378	0.590061	11.7344	47.3862	FBXW11;BTRC
positive regulation of mRNA 3'-end processing	GO:0031442	1.75378	0.0176287	-1.75378	0.590061	11.7344	47.3862	NUDT21;CPEB3
positive regulation of tissue remodeling	GO:0034105	1.75378	0.0176287	-1.75378	0.590061	11.7344	47.3862	IL21;TMBIM1
negative regulation of cation channel activity	GO:2001258	1.7353	0.0183951	-1.7353	0.590061	5.8765	23.4806	EPO;CASQ2;PKD2
adherens junction organization	GO:0034332	1.71741	0.0191686	-1.71741	0.590061	4.18442	16.5472	TJP1;CDH4;CDH20;CDH13
regulation of cellular localization	GO:0060341	1.71741	0.0191686	-1.71741	0.590061	4.18442	16.5472	SPAG5;LRP5;EFNA5;MAD1L1
regulation of stress fiber assembly	GO:0051492	1.70978	0.0195084	-1.70978	0.590061	3.41525	13.4455	PTGER4;TJP1;CCDC88A;EVL;CLASP2
chloride transmembrane transport	GO:1902476	1.68823	0.0205007	-1.68823	0.590061	4.09324	15.9116	GABRR3;GABRB1;ANO4;SLC12A8
glutamine family amino acid biosynthetic process	GO:0009084	1.67262	0.0212509	-1.67262	0.590061	10.4301	40.1699	GLUL;ASS1
response to prostaglandin E	GO:0034695	1.67262	0.0212509	-1.67262	0.590061	10.4301	40.1699	PTGER4;ADCY6
cholesterol metabolic process	GO:0008203	1.64293	0.0227544	-1.64293	0.590061	3.27244	12.3796	FDPS;SOAT1;INSIG2;CYP46A1;CLN8
morphogenesis of an epithelium	GO:0002009	1.61284	0.0243873	-1.61284	0.590061	5.22276	19.3957	LAMA5;AHI1;ARHGAP12
negative regulation of gene expression, epigenetic	GO:0045814	1.61284	0.0243873	-1.61284	0.590061	5.22276	19.3957	PHF1;DNMT3B;TRIM27
regulation of dendritic cell differentiation	GO:2001198	1.59942	0.0251521	-1.59942	0.590061	9.38657	34.569	LGALS3;LGALS1
glutamine metabolic process	GO:0006541	1.59942	0.0251521	-1.59942	0.590061	9.38657	34.569	ARHGAP11B;GLUL
inorganic ion transmembrane transport	GO:0098660	1.59942	0.0251521	-1.59942	0.590061	9.38657	34.569	PKD2;CACNA1H
morphogenesis of a polarized epithelium	GO:0001738	1.59942	0.0251521	-1.59942	0.590061	9.38657	34.569	AHI1;LAMA5
negative regulation of release of sequestered calcium ion into cytosol	GO:0051280	1.59942	0.0251521	-1.59942	0.590061	9.38657	34.569	CASQ2;PKD2
negative regulation of ryanodine-sensitive calcium-release channel activity	GO:0060315	1.59942	0.0251521	-1.59942	0.590061	9.38657	34.569	CASQ2;PKD2
neurotransmitter uptake	GO:0001504	1.59942	0.0251521	-1.59942	0.590061	9.38657	34.569	GLUL;SLC29A2
positive regulation of vascular permeability	GO:0043117	1.59942	0.0251521	-1.59942	0.590061	9.38657	34.569	TJP1;ANGPT1
regulation of focal adhesion assembly	GO:0051893	1.57857	0.0263897	-1.57857	0.590061	3.76501	13.685	MACF1;DAPK3;EFNA5;CLASP2
regulation of proteolysis	GO:0030162	1.57857	0.0263897	-1.57857	0.590061	3.76501	13.685	FBXW11;LTBP4;BTRC;CLN8
protein palmitoylation	GO:0018345	1.57526	0.0265911	-1.57526	0.590061	5.03597	18.2664	ZDHHC6;GLUL;ZDHHC14
receptor signaling pathway via JAK-STAT	GO:0007259	1.57526	0.0265911	-1.57526	0.590061	5.03597	18.2664	IL21;SOCS2;PKD2
regulation of cell morphogenesis	GO:0022604	1.53913	0.0288979	-1.53913	0.590061	4.86207	17.2311	MACF1;MOV10;EFNA5
regulation of dendrite morphogenesis	GO:0048814	1.53913	0.0288979	-1.53913	0.590061	4.86207	17.2311	CUX2;SS18L2;KNDC1
intra-Golgi vesicle-mediated transport	GO:0006891	1.53913	0.0288979	-1.53913	0.590061	4.86207	17.2311	VTI1A;RAB6B;VTI1B
cell-cell junction organization	GO:0045216	1.53904	0.0289043	-1.53904	0.590061	3.05916	10.841	TJP1;CDH4;TGFB2;CDH20;CDH13
positive regulation of cytoskeleton organization	GO:0051495	1.53904	0.0289043	-1.53904	0.590061	3.05916	10.841	SPAG5;SYNPO2;NTRK3;EVL;SNX9
embryonic appendage morphogenesis	GO:0035113	1.53285	0.0293193	-1.53285	0.590061	8.53281	30.1166	TGFB2;TBX4
Golgi ribbon formation	GO:0090161	1.53285	0.0293193	-1.53285	0.590061	8.53281	30.1166	MYO18A;VTI1A
spinal cord development	GO:0021510	1.53285	0.0293193	-1.53285	0.590061	8.53281	30.1166	SOX12;PKD2
mature B cell differentiation involved in immune response	GO:0002313	1.53285	0.0293193	-1.53285	0.590061	8.53281	30.1166	IL21;DOCK10
negative regulation of histone methylation	GO:0031061	1.53285	0.0293193	-1.53285	0.590061	8.53281	30.1166	PHF1;DNMT3B
positive regulation of mRNA metabolic process	GO:1903313	1.53285	0.0293193	-1.53285	0.590061	8.53281	30.1166	MOV10;NUDT21
protein heterotetramerization	GO:0051290	1.53285	0.0293193	-1.53285	0.590061	8.53281	30.1166	NUDT21;PKD2
neuron development	GO:0048666	1.50602	0.0311876	-1.50602	0.590061	2.42924	8.42395	GPM6A;TGFB2;SLC44A4;SRF;TBC1D23;PRDM12;PPP1R9B
negative regulation of cell migration	GO:0030336	1.49193	0.0322161	-1.49193	0.590061	2.41138	8.28379	EPHA4;IGFBP3;EVL;ADIPOR1;SRGAP1;GTPBP4;CLASP2
activation of protein kinase activity	GO:0032147	1.48273	0.0329053	-1.48273	0.590061	2.61945	8.94313	CCDC88A;TGFB2;ADCY9;ANGPT1;NTRK3;ADCY6
regulation of cell projection organization	GO:0031344	1.47186	0.0337395	-1.47186	0.590061	7.82134	26.5072	MACF1;MOV10
cAMP metabolic process	GO:0046058	1.47186	0.0337395	-1.47186	0.590061	7.82134	26.5072	ADCY9;ADCY6
dicarboxylic acid catabolic process	GO:0043649	1.47186	0.0337395	-1.47186	0.590061	7.82134	26.5072	GOT2;GLUL
T-helper cell differentiation	GO:0042093	1.47186	0.0337395	-1.47186	0.590061	7.82134	26.5072	IL21;PTGER4
positive regulation of T-helper cell differentiation	GO:0045624	1.47186	0.0337395	-1.47186	0.590061	7.82134	26.5072	MYB;NFKBIZ
positive regulation of transmembrane transport	GO:0034764	1.47186	0.0337395	-1.47186	0.590061	7.82134	26.5072	ACSL1;AZIN1
regulation of lipid biosynthetic process	GO:0046890	1.43853	0.036431	-1.43853	0.590061	4.40557	14.5927	CREB1;ZBTB20;ADIPOR1
homophilic cell adhesion via plasma membrane adhesion molecules	GO:0007156	1.43244	0.0369457	-1.43244	0.590061	3.36059	11.0842	CDH4;DSCAM;NPTN;CDH13
positive regulation of GTPase activity	GO:0043547	1.43235	0.036953	-1.43235	0.590061	2.07477	6.8428	DOCK10;ARHGAP11B;NTRK3;RAP1GDS1;SNX9;RASGRP1;RGS6;TBC1D16;PICALM
positive regulation of hydrolase activity	GO:0051345	1.42367	0.0376987	-1.42367	0.590061	2.32588	7.62452	DOCK10;ARHGAP11B;RAP1GDS1;SNX9;RASGRP1;RGS6;PICALM
clathrin coat assembly	GO:0048268	1.41566	0.0384004	-1.41566	0.590061	7.21933	23.5328	CLTC;PICALM
regulation of neuron projection arborization	GO:0150011	1.41566	0.0384004	-1.41566	0.590061	7.21933	23.5328	MACF1;MOV10
regulation of phospholipase C activity	GO:1900274	1.41566	0.0384004	-1.41566	0.590061	7.21933	23.5328	NTRK3;RASGRP1
G protein-coupled glutamate receptor signaling pathway	GO:0007216	1.41566	0.0384004	-1.41566	0.590061	7.21933	23.5328	TRPM1;GRM1
heterocycle biosynthetic process	GO:0018130	1.41566	0.0384004	-1.41566	0.590061	7.21933	23.5328	HDC;MOCOS
positive regulation of histone H3-K4 methylation	GO:0051571	1.41566	0.0384004	-1.41566	0.590061	7.21933	23.5328	MYB;DNMT3B
positive regulation of sprouting angiogenesis	GO:1903672	1.41566	0.0384004	-1.41566	0.590061	7.21933	23.5328	TJP1;JAK1
protein localization to cell-cell junction	GO:0150105	1.41566	0.0384004	-1.41566	0.590061	7.21933	23.5328	TJP1;JAK1
regulation of microtubule-based process	GO:0032886	1.40733	0.0391442	-1.40733	0.590061	4.27185	13.843	MACF1;EFNA5;CLASP2
regulation of receptor internalization	GO:0002090	1.40733	0.0391442	-1.40733	0.590061	4.27185	13.843	AHI1;ANGPT1;ANKRD13A
macroautophagy	GO:0016236	1.39053	0.0406886	-1.39053	0.590061	2.48082	7.94311	VAMP8;MTERF3;ATG16L1;VPS37C;TOMM20;VTI1B
cellular amino acid catabolic process	GO:0009063	1.38984	0.040753	-1.38984	0.590061	2.77011	8.86496	ALDH4A1;ARHGAP11B;HDC;GOT2;GLUL
actin filament organization	GO:0007015	1.38441	0.0412658	-1.38441	0.590061	2.2774	7.25972	MYO1E;DLG1;MARCKSL1;NEBL;EVL;ARHGAP12;PPP1R9B
positive regulation of nucleic acid-templated transcription	GO:1903508	1.37748	0.0419299	-1.37748	0.590061	1.63393	5.18243	ENY2;SMARCD3;EPO;DLX5;NCOA6;FBXW11;LRP5;SMARCA2;RXRB;CREB1;KAT6B;MYB;PRDM16;ZNF423;BTRC;TEAD1;PICALM
regulation of actin cytoskeleton reorganization	GO:2000249	1.37719	0.0419571	-1.37719	0.590061	4.146	13.1474	TJP1;NTRK3;DAPK3
glutamine family amino acid metabolic process	GO:0009064	1.37719	0.0419571	-1.37719	0.590061	4.146	13.1474	ALDH4A1;GOT2;GLUL
3'-UTR-mediated mRNA destabilization	GO:0061158	1.36361	0.04329	-1.36361	0.590061	6.70332	21.0473	MOV10;CPEB3
ceramide catabolic process	GO:0046514	1.36361	0.04329	-1.36361	0.590061	6.70332	21.0473	NEU1;NAGA
dendrite self-avoidance	GO:0070593	1.36361	0.04329	-1.36361	0.590061	6.70332	21.0473	DSCAM;NPTN
retrograde axonal transport	GO:0008090	1.36361	0.04329	-1.36361	0.590061	6.70332	21.0473	DST;FBXW11
regulation of transcription initiation from RNA polymerase II promoter	GO:0060260	1.34534	0.0451506	-1.34534	0.590061	3.1359	9.71425	MED23;MOV10;SRF;MED15
inorganic anion transmembrane transport	GO:0098661	1.3247	0.0473482	-1.3247	0.590061	3.08434	9.40793	GABRR3;GABRB1;ANO4;SLC12A8
negative regulation of cellular protein metabolic process	GO:0032269	1.32209	0.0476335	-1.32209	0.590061	2.64506	8.05215	NELL1;DAPK3;SAMD4A;CLN8;CPEB3
cellular response to ketone	GO:1901655	1.31986	0.0478783	-1.31986	0.590061	3.91526	11.8989	PTGER4;NR3C1;ADCY6
vesicle cytoskeletal trafficking	GO:0099518	1.31986	0.0478783	-1.31986	0.590061	3.91526	11.8989	MYO1E;FBXW11;TRAK2
protein acylation	GO:0043543	1.31986	0.0478783	-1.31986	0.590061	3.91526	11.8989	ZDHHC6;GLUL;ZDHHC14
activation of protein kinase A activity	GO:0034199	1.31518	0.0483968	-1.31518	0.590061	6.25612	18.9455	ADCY9;ADCY6
cellular modified amino acid catabolic process	GO:0042219	1.31518	0.0483968	-1.31518	0.590061	6.25612	18.9455	ALDH4A1;GOT2
embryo development ending in birth or egg hatching	GO:0009792	1.31518	0.0483968	-1.31518	0.590061	6.25612	18.9455	STOX2;TGFB2
positive regulation of positive chemotaxis	GO:0050927	1.31518	0.0483968	-1.31518	0.590061	6.25612	18.9455	NTRK3;CDH13
positive regulation of stem cell differentiation	GO:2000738	1.31518	0.0483968	-1.31518	0.590061	6.25612	18.9455	NUDT21;TGFB2
embryonic organ development	GO:0048568	1.30448	0.0496041	-1.30448	0.590061	3.03443	9.11447	TGFB2;TBC1D23;TEAD1;TBX4
