# Supplementary material for: Genome-wide neonatal epigenetic changes associated with maternal exposure to the COVID-19 pandemic
Source: BMC Med Genomics. 2023 Oct 30;16:268. doi: 10.1186/s12920-023-01707-4 (PMC10614377; doi:10.1186/s12920-023-01707-4)
Supplement: Supplementary file 9 — Additional file 9: Supplementary Table 5. Sites of differential methylation between early and late 2020 pandemic newborns. [file 12920_2023_1707_MOESM9_ESM.xlsx]

## Sheet: S_Table5
Supplementary Table 5. Sites of differential methylation between early and late 2020 pandemic newborns
DMPs produced through linear regression analysis between early and late pandemic RES cohorts and CTL cohort are reported using human reference genome GRCh38. Statistically significant probes were determined using FDR p-value ≤ 0.05 and fold-change cutoff of ≤ -1 or ≥ 1. Gene annotation was performed using NCBI RefSeq IDs.
Early 2020 Pandemic (RES) compared to CTL cohort													Late 2020 Pandemic (RES) compared to CTL cohort													Early 2020 Pandemic (RES) compared to Late 2020 Pandemic (RES) compared
IlmnID	Chromosome_38	Coordinate_38_start	Coordinate_38_end	strand_38	UCSC_RefGene_Name	UCSC_RefGene_Group	logFC	AveExpr	t	P.Value	adj.P.Val	B	IlmnID	Chromosome_38	Coordinate_38_start	Coordinate_38_end	strand_38	UCSC_RefGene_Name	UCSC_RefGene_Group	logFC	AveExpr	t	P.Value	adj.P.Val	B	IlmnID	Chromosome_38	Coordinate_38_start	Coordinate_38_end	strand_38	UCSC_RefGene_Name	UCSC_RefGene_Group	logFC	AveExpr	t	P.Value	adj.P.Val	B
cg08527179	chr2	84904926	84904927	+	TMSB10	TSS1500	6.37249	-2.94071	26.2084	1.02663e-18	7.87843e-13	12.9781	cg09980085	chr19	39683712	39683713	+	LOC400696	3'UTR	-1.22618	2.04456	-5.39193	8.82034e-06	0.0097474	3.31159	cg22634916	chr19	16472247	16472248	+	EPS15L1	TSS1500	1.05789	-4.07431	8.42928	9.44279e-10	5.57544e-05	12.1596
cg16758887	chr4	6674794	6674795	-	LOC93622	Body	7.1129	-2.76605	25.3463	2.17184e-18	8.33342e-13	12.881	cg12342284	chr19	45645581	45645582	+	EML2	TSS200	-0.745462	-5.30962	-4.7881	4.68183e-05	0.0367111	1.90002	cg09870568	chr3	138435436	138435437	+	ESYT3	Body	1.02486	-4.52173	8.55481	6.72277e-10	5.57544e-05	12.4756
cg03933784	chr1	155308718	155308719	+	FDPS	TSS200	4.32413	-6.10146	21.8087	6.16291e-17	1.21014e-11	12.3747	cg00299240	chr22	19248899	19248900	+	CLTCL1	Body	-1.53057	2.59366	-7.0674	9.5078e-08	0.000211343	7.04497	cg07601932	chr22	42090920	42090921	-	NDUFA6	TSS200	1.01951	-4.08161	8.52663	7.25428e-10	5.57544e-05	12.4049
cg15612628	chr3	114498880	114498881	-	LOC101929754;ZBTB20	Body;5'UTR	6.05455	-4.12253	21.7858	6.3077e-17	1.21014e-11	12.3707	cg17184326	chr6	32166852	32166853	-	EGFL8	Body	2.52281	3.33677	6.97807	1.20262e-07	0.000262817	6.85574	cg10154122	chr19	38264215	38264216	+	SPINT2	TSS1500	1.02134	-3.73385	8.77066	3.76572e-10	5.57544e-05	13.0136
cg25648091	chr14	70641767	70641768	+	LOC101928075;TTC9	TSS1500;TSS200	4.22492	-5.70892	21.2905	1.04847e-16	1.6092e-11	12.2823	cg11196529	chr13	106530191	106530192	-	EFNB2	Body	-1.39951	-2.80689	-5.47687	6.97797e-06	0.00813916	3.5085	cg22689690	chr12	48789685	48789686	-	ADCY6	TSS1500	1.02825	-4.33697	8.24658	1.55381e-09	6.23259e-05	11.6957
cg26957602	chr15	23643114	23643115	-			3.60912	-0.263337	21.0734	1.31447e-16	1.68122e-11	12.2419	cg03698781	chr1	34669822	34669823	+	MIR552	TSS200	2.0845	-1.27272	4.82049	4.28094e-05	0.0342297	1.97606	cg03797398	chr4	2041326	2041327	+	C4orf48	TSS1500	1.0397	-3.63055	8.05571	2.62578e-09	6.26898e-05	11.206
cg09000112	chr5	107671864	107671865	+	EFNA5	TSS1500	4.84487	-4.60375	20.5439	2.3023e-16	2.524e-11	12.139	cg24071851	chr4	55997233	55997234	-	CEP135	Body	2.04821	2.50265	8.79163	1.23452e-09	4.63986e-06	10.4345	cg13794888	chr15	75625451	75625452	-	SNUPN	5'UTR	1.03458	-3.18626	8.03003	2.81881e-09	6.26898e-05	11.1397
cg23718418	chr6	33409962	33409963	-	PHF1	TSS1500	6.3011	-3.66221	20.2192	3.26772e-16	3.13459e-11	12.0726	cg03739457	chr13	113365484	113365485	+	GRTP1	TSS1500	1.38643	3.17389	5.1428	1.7556e-05	0.0171374	2.73123	cg23571288	chr13	26254622	26254623	+	CDK8	5'UTR;1stExon	1.04242	-4.00613	7.46985	1.35005e-08	6.51746e-05	9.67208
cg18998670	chr2	58046417	58046418	-	VRK2	TSS200;TSS1500	4.84438	-4.35203	19.9952	4.17262e-16	3.55789e-11	12.0252	cg02328326	chr15	67746592	67746593	-	MAP2K5	Body	2.26799	-2.42136	6.91909	1.40514e-07	0.000299504	6.73011	cg18876145	chr2	46998	46999	-	FAM110C	TSS1500	1.03142	-4.18193	7.49599	1.2539e-08	6.51746e-05	9.74146
cg23915065	chr3	33718162	33718163	+	CLASP2	1stExon;5'UTR	4.25764	-6.3756	19.4625	7.53907e-16	5.78554e-11	11.9073	cg10454766	chr11	109423219	109423220	-	C11orf87	5'UTR	-1.67435	-4.48542	-5.31576	1.08847e-05	0.0116321	3.13457	cg20945983	chr19	2562189	2562190	-	GNG7	5'UTR	1.00723	-4.00454	7.46897	1.3534e-08	6.51746e-05	9.66975
cg11601923	chr1	77682616	77682617	+	ZZZ3	1stExon;5'UTR	4.95093	-4.70939	19.1019	1.13431e-15	7.25401e-11	11.823	cg26820811	chr15	68931556	68931557	+	MIR548H4;NOX5;SPESP1	Body;5'UTR	-1.13746	4.01204	-5.78383	3.00019e-06	0.00406643	4.21492	cg06186663	chr14	81221231	81221232	+	GTF2A1	TSS1500;TSS200	1.01115	-4.03404	7.52818	1.14496e-08	6.51746e-05	9.82679
cg15860257	chr11	9639209	9639210	+			5.46728	0.667352	19.1774	1.04072e-15	7.25401e-11	11.8409	cg23353432	chr20	46011208	46011209	+	MMP9	Body	2.35938	-0.819147	5.43951	7.73515e-06	0.00878526	3.42197	cg18674783	chr6	113971292	113971293	+	HDAC2	TSS200	1.00263	-4.1669	7.50115	1.23574e-08	6.51746e-05	9.75516
cg08422643	chr21	28051734	28051735	+	LOC284825	Body	5.65484	-3.26752	18.9427	1.36165e-15	7.51117e-11	11.7845	cg10376184	chr15	44537816	44537817	-	EIF3J-AS1;EIF3J	TSS1500;Body	-4.69353	-4.91577	-18.8312	1.08192e-17	4.67626e-13	21.7598	cg13931559	chr20	34558711	34558712	-	MAP1LC3A	TSS200;Body	1.0332	-3.82364	7.61055	9.07866e-09	6.51746e-05	10.0445
cg13500797	chr9	130681300	130681301	+	PRDM12	Body	4.01894	-6.04838	18.9372	1.37028e-15	7.51117e-11	11.7832	cg01563704	chr6	26271588	26271589	-	HIST1H3G;HIST1H2BI	TSS1500	-0.987406	-4.58766	-5.19276	1.52911e-05	0.0155509	2.8479	cg05341330	chr10	21497552	21497553	-	MIR1915;CASC10	TSS1500	1.03278	-4.02765	7.57475	1.00411e-08	6.51746e-05	9.95
cg01094787	chr12	2812491	2812492	-	ITFG2	TSS200	5.26105	-4.41199	18.7884	1.62733e-15	8.01089e-11	11.7465	cg08737640	chr17	9779819	9779820	+	DHRS7C	ExonBnd;Body	2.25578	2.04727	8.36503	3.49043e-09	1.15065e-05	9.64368	cg22527739	chr3	138349207	138349208	+	MRAS	1stExon;5'UTR	1.08687	-3.40873	7.78874	5.51019e-09	6.51746e-05	10.5126
cg04658353	chr11	12842665	12842666	-	TEAD1	Body	5.98133	-2.79611	18.7659	1.67023e-15	8.01089e-11	11.7409	cg09871711	chr8	57978098	57978099	-	LINC01602	TSS1500	-1.12294	2.8466	-6.18361	1.00806e-06	0.00163389	5.12006	cg01723464	chr4	6640393	6640394	+	MRFAP1	TSS1500	1.01165	-4.14107	7.63569	8.45934e-09	6.51746e-05	10.1108
cg03291453	chr12	19131475	19131476	-	PLEKHA5	Body	6.50705	-3.2588	18.5261	2.20972e-15	9.97505e-11	11.6802	cg05629005	chr15	50262240	50262241	+	HDC	Body	2.22448	2.23201	9.46289	2.52535e-10	1.14895e-06	11.6151	cg21825071	chr6	34392385	34392386	-	NUDT3	5'UTR;1stExon	1.0685	-3.93868	7.47778	1.3201e-08	6.51746e-05	9.69315
cg10376184	chr15	44537816	44537817	-	EIF3J-AS1;EIF3J	TSS1500;Body	-4.54689	-4.86607	-18.2516	3.05636e-15	1.30304e-10	11.6083	cg12700606	chr11	93668539	93668540	-	CEP295	Body	-1.57547	2.60212	-6.67146	2.71183e-07	0.000540972	6.19678	cg23996030	chr8	65842235	65842236	-	PDE7A	TSS1500	1.15716	-4.00884	7.42718	1.52332e-08	6.51746e-05	9.55865
cg05519104	chr2	164910323	164910324	+	SLC38A11	Body	5.46955	-3.42088	17.8998	4.66075e-15	1.88247e-10	11.5125	cg20843052	chr2	61066590	61066591	-	KIAA1841	5'UTR	-1.20064	-4.42166	-5.37108	9.3427e-06	0.010223	3.26319	cg06611277	chr10	26698191	26698192	+	PDSS1	Body	1.03063	-4.08432	7.93185	3.69958e-09	6.51746e-05	10.8855
cg15306546	chr11	9679525	9679526	-	SWAP70	Body	5.59186	2.18913	17.7497	5.59266e-15	2.14593e-10	11.4703	cg01136278	chr13	29920493	29920494	+	LINC00572	Body	3.22023	-3.70614	7.09157	8.92367e-08	0.000198927	7.09594	cg23845945	chr15	75454857	75454858	-	SIN3A	5'UTR	1.08508	-4.24945	7.77104	5.78945e-09	6.51746e-05	10.4663
cg00556029	chr1	32336432	32336433	-	MARCKSL1	TSS200	5.33876	-3.19559	17.4308	8.2747e-15	2.91698e-10	11.3777	cg25501712	chr14	100135592	100135593	-	EVL	Body	2.7966	3.05723	18.2061	2.65102e-17	9.3749e-13	21.3481	cg27644254	chr18	51030208	51030209	+	SMAD4	TSS200	1.03252	-3.79942	7.42777	1.52079e-08	6.51746e-05	9.56022
cg19414630	chr8	47736312	47736313	-			4.72497	-3.73349	17.4223	8.36238e-15	2.91698e-10	11.3752	cg10539034	chr18	36187584	36187585	-	MOCOS	1stExon	0.918432	-6.05402	4.7148	5.73246e-05	0.0428828	1.72794	cg13146813	chr20	46689637	46689638	-	TP53RK	TSS200	1.02028	-3.66746	7.55115	1.07315e-08	6.51746e-05	9.88759
cg26685658	chr5	75337187	75337188	-	HMGCR	1stExon;5'UTR	-4.34858	-5.34245	-17.015	1.39188e-14	4.64406e-10	11.2511	cg00100680	chr4	4404473	4404474	-	D4S234E	Body	-1.26834	4.21921	-9.1695	5.01605e-10	2.08687e-06	11.1087	cg20639890	chr15	25438202	25438203	-	UBE3A	5'UTR	1.01052	-4.14092	7.49634	1.25266e-08	6.51746e-05	9.74239
cg20466748	chr18	46175034	46175035	+	C18orf25	5'UTR	4.27099	-5.43434	16.4564	2.84853e-14	9.10826e-10	11.0696	cg20329085	chr18	33578533	33578534	+	ASXL3	TSS200	2.72435	-5.14673	13.2225	9.84695e-14	9.45123e-10	16.9103	cg10833014	chr14	102139615	102139616	+	WDR20;HSP90AA1	TSS1500;1stExon;5'UTR	1.08054	-3.70429	7.47362	1.33573e-08	6.51746e-05	9.6821
cg04133023	chr17	4263908	4263909	+	ANKFY1	Body	3.13767	-6.11752	16.1416	4.30438e-14	1.32128e-09	10.9611	cg19486412	chr4	108742457	108742458	-	AGXT2L1	3'UTR;Body	2.32021	1.91932	8.18572	5.44125e-09	1.6933e-05	9.30178	cg14037413	chr11	9461047	9461048	+	ZNF143	1stExon;5'UTR	1.06146	-4.11632	7.79099	5.47567e-09	6.51746e-05	10.5185
cg13046957	chr16	83719289	83719290	-	CDH13	Body	3.24403	3.51941	16.0292	4.99573e-14	1.47452e-09	10.9213	cg23811811	chr4	78779534	78779535	+	BMP2K	Body	2.69647	-3.02797	8.83077	1.12358e-09	4.30611e-06	10.5055	cg06769082	chr7	99559011	99559012	+	ZNF655	5'UTR;1stExon	1.03554	-3.85477	7.62103	8.81513e-09	6.51746e-05	10.0722
cg13815029	chr5	13988077	13988078	-			4.21898	-4.18009	15.8704	6.17585e-14	1.75533e-09	10.8639	cg08355353	chr1	112675035	112675036	-	MOV10	Body	1.04307	-5.89376	4.94066	3.07074e-05	0.0260809	2.25798	cg17825100	chr7	151227323	151227324	-	ABCF2	TSS200	1.01796	-4.31518	7.38941	1.69545e-08	6.56657e-05	9.45806
cg04798095	chr20	62367122	62367123	-	LAMA5	1stExon	4.37024	-5.74185	15.7019	7.74864e-14	2.1237e-09	10.8016	cg04213647	chr13	98847690	98847691	-	DOCK9	Body	-0.982483	2.90054	-4.71954	5.65786e-05	0.0424882	1.73908	cg04455450	chr17	30824935	30824936	-	CRLF3	TSS200	1.05073	-3.77983	7.36523	1.81588e-08	6.56657e-05	9.39356
ch.18.502248F	chr18	27128126	27128127	+	CHST9	Body	4.5626	-3.98668	15.5944	8.96564e-14	2.37251e-09	10.7611	cg12256830	chr11	108406483	108406484	-	C11orf65	Body	-1.12455	2.32612	-5.12168	1.86122e-05	0.0179878	2.68186	cg09299564	chr8	143989889	143989890	-	GRINA	TSS200	1.00639	-3.86492	7.38472	1.71816e-08	6.56657e-05	9.44555
cg16706631	chr6	26204595	26204596	-	HIST1H4E	TSS200	3.91744	-3.59393	15.5688	9.2843e-14	2.37495e-09	10.7514	cg15027165	chr1	46814313	46814314	+	CYP4B1	Body	2.21037	3.19855	4.703	5.9223e-05	0.0439229	1.70023	cg11637544	chr11	67119294	67119295	+	KDM2A	1stExon;5'UTR;Body	1.01316	-3.33258	7.35764	1.85546e-08	6.56657e-05	9.37329
cg14960007	chr8	99890894	99890895	-	COX6C	Body	2.58382	2.66986	15.5117	1.00367e-13	2.48458e-09	10.7295	cg06745965	chr1	19595681	19595682	+	C1orf151	TSS1500	-0.744445	2.88232	-5.06628	2.16941e-05	0.0200644	2.55227	cg11061655	chr5	140043411	140043412	-	NRG2	TSS200	1.0175	-3.37063	7.39946	1.6478e-08	6.56657e-05	9.48485
cg07425780	chr16	19885024	19885025	+	GPRC5B	TSS200	-4.52274	-4.20997	-15.462	1.07434e-13	2.57643e-09	10.7104	cg05550352	chr5	173057223	173057224	-	CREBRF	5'UTR	1.804	-3.81105	7.29453	5.25294e-08	0.000124596	7.52031	cg09907395	chr17	80261295	80261296	+	RNF213	5'UTR	1.07239	-3.81323	7.39276	1.67944e-08	6.56657e-05	9.46697
cg20295992	chr6	108119076	108119077	-			4.88271	-2.67046	15.242	1.45497e-13	3.38349e-09	10.624	cg17988546	chr11	60515499	60515500	-	MS4A13	5'UTR;1stExon	0.784555	3.80072	4.93318	3.13493e-05	0.0265681	2.24044	cg15624725	chr16	30370566	30370567	+	TBC1D10B	TSS1500	1.00065	-3.78385	7.4012	1.63969e-08	6.56657e-05	9.48948
ch.16.1077096F	chr16	49549601	49549602	+	ZNF423	Body	3.58372	-4.75602	15.1609	1.62843e-13	3.59736e-09	10.5915	cg03246105	chr4	689317	689318	-	MFSD7	1stExon;5'UTR	-1.17871	-2.51906	-5.6094	4.84398e-06	0.00607837	3.81458	cg07152591	chr5	132747413	132747414	+	CCNI2	TSS200	1.05654	-4.08357	7.29806	2.19792e-08	6.70827e-05	9.21403
cg10989359	chr1	6620180	6620181	+	PHF13	Body	3.75078	3.6376	15.1555	1.64069e-13	3.59736e-09	10.5893	cg15891268	chr14	94770275	94770276	-	GSC	TSS200	-1.15198	-4.66055	-4.8704	3.72926e-05	0.0304243	2.09318	cg25657060	chr8	123768453	123768454	+	FAM91A1	TSS200	1.00375	-3.85229	7.31818	2.07563e-08	6.70827e-05	9.26787
cg23495753	chr7	44787785	44787786	-			2.76231	3.05761	15.1159	1.73385e-13	3.69602e-09	10.5733	cg13575443	chr6	136250964	136250965	+	MTFR2	TSS1500	3.17179	-3.83891	10.4058	3.00171e-11	1.65625e-07	13.145	cg24229963	chr8	81721413	81721414	+	ZFAND1	TSS200	1.11442	-4.27495	7.33178	1.99692e-08	6.70827e-05	9.30422
cg15442792	chr6	30983600	30983601	+	MUC21	TSS200	5.83823	-3.24259	15.0773	1.83006e-13	3.79568e-09	10.5576	cg21306464	chr5	15645943	15645944	+	FBXL7	Body;5'UTR	1.64758	3.2559	9.10574	5.83167e-10	2.36302e-06	10.9967	cg01040062	chr17	4143173	4143174	-	ZZEF1;CYB5D2	TSS1500;1stExon;Body;5'UTR	1.05322	-3.98868	7.26057	2.4456e-08	6.81429e-05	9.1136
cg23963595	chr11	95924060	95924061	-	MTMR2	5'UTR;Body;1stExon	-3.91537	-5.64549	-14.9914	2.06431e-13	3.9249e-09	10.5223	cg07422408	chr16	89755919	89755920	+	FANCA	Body	-1.58046	3.6553	-8.0989	6.75626e-09	2.00623e-05	9.13424	cg10049708	chr4	6199353	6199354	+	JAKMIP1	5'UTR	1.03256	-3.78169	7.22079	2.73935e-08	6.86258e-05	9.00688
cg11192793	chr1	23559905	23559906	+	ID3	TSS200	-3.93186	-4.17285	-14.9928	2.0604e-13	3.9249e-09	10.5229	cg16034863	chr1	15620282	15620283	-	DDI2	Body	1.82077	-3.8511	7.0309	1.04647e-07	0.000231293	6.96781	cg21261477	chr1	226940006	226940007	+	CABC1	TSS1500	1.00282	-3.55934	7.20802	2.84104e-08	6.87924e-05	8.97257
cg08131310	chr3	155505749	155505750	+	PLCH1	Body	2.99838	3.38475	14.9953	2.05323e-13	3.9249e-09	10.5239	cg18969411	chr6	26521044	26521045	+	HCG11	TSS1500	1.40509	-4.48224	6.34587	6.49798e-07	0.00112242	5.48182	cg04884908	chr2	72147711	72147712	-	CYP26B1	1stExon	1.07518	-3.90057	7.20836	2.83835e-08	6.87924e-05	8.97347
cg08848269	chr1	38816994	38816995	+			2.75585	3.09816	14.9803	2.09694e-13	3.9249e-09	10.5177	cg05576235	chr1	149937156	149937157	-	MTMR11	TSS1500	1.62706	-3.74565	5.55119	5.68581e-06	0.00695523	3.68033	cg06800444	chr8	38996698	38996699	-	TM2D2;ADAM9	TSS200;TSS1500	1.02634	-3.85288	7.21626	2.775e-08	6.87924e-05	8.99471
cg18378774	chr3	45061710	45061711	-			2.84699	3.03294	14.9326	2.24244e-13	4.09729e-09	10.498	cg23963595	chr11	95924060	95924061	-	MTMR2	5'UTR;Body;1stExon	-3.86961	-5.64877	-15.6958	1.28384e-15	2.2196e-11	19.4019	cg22186533	chr8	143598240	143598241	-	EEF1D;TIGD5	TSS1500;1stExon	1.05581	-4.20753	7.17291	3.14084e-08	6.9059e-05	8.87815
cg02592596	chr15	30626811	30626812	-	ARHGAP11B	1stExon;5'UTR	7.41919	-4.03188	14.865	2.46727e-13	4.38131e-09	10.4697	cg03245734	chr8	107497868	107497869	-	ANGPT1	5'UTR;1stExon	2.10261	-3.6628	7.48676	3.1944e-08	7.99107e-05	7.91598	cg27329034	chr11	71928902	71928903	+	LOC100133315;RNF121	TSS1500;5'UTR;1stExon;Body	1.00438	-3.85979	7.19972	2.90923e-08	6.9059e-05	8.95025
cg13999981	chr10	101442417	101442418	+	BTRC	Body	4.82483	-4.00095	14.8523	2.51207e-13	4.38131e-09	10.4643	cg03664139	chr6	100881628	100881629	-	ASCC3	TSS1500	-1.20994	-3.25811	-4.63268	7.19045e-05	0.0499922	1.53515	cg09770154	chr10	110208045	110208046	-	MXI1	1stExon	1.03975	-3.91425	7.18225	3.05811e-08	6.9059e-05	8.90328
cg08327548	chr12	100793596	100793597	+	ANO4	TSS1500	6.23774	-2.87023	14.72	3.03221e-13	5.05857e-09	10.4081	cg11555734	chr12	109093067	109093068	-	ALKBH2	5'UTR	-1.99099	-3.51481	-5.41159	8.35441e-06	0.00931186	3.35723	cg07577267	chr15	28095067	28095068	-	OCA2	5'UTR	1.01581	-4.29279	7.16484	3.21419e-08	6.9059e-05	8.85642
cg19556217	chr16	58721073	58721074	+	GOT2	Body	3.07717	3.26411	14.7218	3.02434e-13	5.05857e-09	10.4088	cg10434707	chr2	207529564	207529565	-	CREB1	TSS1500	-1.06979	-5.64251	-5.09011	2.03101e-05	0.0192531	2.60804	cg18368297	chr13	94712674	94712675	+	SOX21	TSS1500	1.05996	-3.87972	7.16313	3.22993e-08	6.9059e-05	8.85182
cg00524694	chr5	177960681	177960682	+			3.60016	3.4422	14.4856	4.24582e-13	6.9325e-09	10.3058	cg04453364	chr11	95923907	95923908	-	MTMR2	5'UTR;Body;1stExon	-3.32014	-5.52617	-13.679	4.23082e-14	4.70222e-10	17.4209	cg06383048	chr11	118531163	118531164	+	TMEM25	5'UTR;1stExon	1.01626	-3.88825	7.16564	3.20681e-08	6.9059e-05	8.85859
cg07684128	chr19	40592783	40592784	+	LTBP4	TSS1500	3.43856	3.00755	14.3582	5.10801e-13	8.1665e-09	10.2487	cg05499262	chr2	221572369	221572370	-	EPHA4	TSS200	2.33758	-6.12619	9.22517	4.39979e-10	1.86033e-06	11.2059	cg22348673	chr7	28958309	28958310	-	TRIL	5'UTR;1stExon	1.02802	-4.22518	7.16604	3.20316e-08	6.9059e-05	8.85966
cg24662576	chr3	8491101	8491102	+			2.78047	3.37355	14.2779	5.74322e-13	8.99467e-09	10.2122	cg02516288	chr1	155207992	155207993	+	MTX1;THBS3	TSS1500;TSS200	3.23561	-2.71976	13.2163	9.96152e-14	9.45123e-10	16.9033	cg05648367	chr8	26383159	26383160	+	BNIP3L	1stExon	1.07183	-4.00315	7.13296	3.52109e-08	6.91099e-05	8.77056
cg16614135	chr5	171877401	171877402	-	FBXW11	Body	2.79671	3.23366	14.225	6.20594e-13	9.52496e-09	10.188	cg19533977	chr17	59642321	59642322	+	CLTC	Body	2.89683	-4.33499	10.3067	3.73488e-11	1.99021e-07	12.991	cg24098021	chr6	41546034	41546035	-	FOXP4;FOXP4-AS1	TSS1500;Body	1.06589	-4.07098	7.13544	3.49618e-08	6.91099e-05	8.77725
cg04453364	chr11	95923907	95923908	-	MTMR2	5'UTR;Body;1stExon	-3.40036	-5.48937	-14.0696	7.80207e-13	1.17399e-08	10.1156	cg17380943	chr13	98448252	98448253	+	FARP1	Body	2.83843	3.09626	10.9592	9.06472e-12	5.59706e-08	13.9759	cg25692739	chr21	31732555	31732556	+	SFRS15	TSS1500	1.04017	-4.4613	7.09074	3.97389e-08	7.01766e-05	8.65664
cg26202847	chr5	154475793	154475794	+	HAND1	3'UTR	-3.43876	-5.79013	-13.6653	1.42922e-12	2.10922e-08	9.9195	cg15864416	chr2	80031249	80031250	+	CTNNA2	Body	-1.83531	2.52247	-8.99251	7.63038e-10	3.02217e-06	10.796	cg07013787	chr2	170715989	170715990	+	LOC440925;SP5	TSS1500;Body	1.02338	-4.27076	7.08528	4.03652e-08	7.02571e-05	8.64191
cg01608070	chr1	157883484	157883485	+			7.93368	2.56452	13.6064	1.56285e-12	2.2629e-08	9.88995	cg15442792	chr6	30983600	30983601	+	MUC21	TSS200	5.15093	-3.40527	15.3357	2.33328e-15	3.70465e-11	19.0785	cg19371526	chr11	2140111	2140112	+	INS-IGF2;IGF2AS;IGF2	Body;TSS1500;5'UTR	1.12561	-3.65193	7.07572	4.1487e-08	7.04235e-05	8.61609
cg23092635	chr2	106582680	106582681	-			-4.24309	-4.33586	-13.4353	2.02979e-12	2.88458e-08	9.80264	cg09301200	chr19	1357018	1357019	+	MUM1	Body	-1.39047	2.55215	-5.43491	7.83378e-06	0.00887137	3.41132	cg16111239	chr15	82046252	82046253	-	MEX3B	TSS1500	1.04522	-4.00791	7.02924	4.7409e-08	7.28595e-05	8.49038
cg04954056	chr7	16502276	16502277	+			2.79317	3.41764	13.3853	2.19187e-12	3.05828e-08	9.77673	cg27659505	chr17	81941199	81941200	+	MYADML2	Body	2.12962	4.44493	5.67327	4.0639e-06	0.00523459	3.9615	cg27122659	chr11	125111941	125111942	-	TMEM218	TSS200;TSS1500	1.02903	-4.28627	7.03418	4.67415e-08	7.28595e-05	8.50374
cg17945233	chr11	124843498	124843499	+			3.79754	-3.60958	13.3439	2.33627e-12	3.20155e-08	9.75512	cg07727003	chr6	152696959	152696960	-	MYCT1	TSS1500	2.11142	1.02799	6.87647	1.57277e-07	0.0003316	6.63898	cg20757526	chr17	82037454	82037455	+	DCXR	Body	1.00095	-3.65292	6.99475	5.23502e-08	7.31036e-05	8.39695
cg06495009	chr9	1050012	1050013	-	DMRT2	TSS1500	3.67977	-4.59387	13.1037	3.39347e-12	4.56872e-08	9.62712	cg26279814	chr17	39461354	39461355	+	CDK12	TSS200	-1.42412	-4.73682	-5.12976	1.82011e-05	0.0176343	2.70074	cg06849077	chr5	176818015	176818016	-	UNC5A	Body	1.02003	-3.57753	6.99206	5.27572e-08	7.31036e-05	8.38965
cg01768480	chr1	1477475	1477476	-	ATAD3B	Body	2.9357	2.53297	13.0875	3.48066e-12	4.60531e-08	9.61832	cg01178238	chr4	112234930	112234931	-	AP1AR	Body	3.22059	-2.51195	9.43544	2.6915e-10	1.21039e-06	11.5684	cg22943982	chr4	184474271	184474272	-	IRF2	5'UTR	1.01612	-4.17609	6.97534	5.53568e-08	7.32815e-05	8.34432
cg02668208	chr2	109498937	109498938	-	SH3RF3	Body	2.91347	2.96946	13.0501	3.6912e-12	4.72109e-08	9.5979	cg16769152	chr11	78023160	78023161	-	KCTD14	1stExon	-1.4924	-4.87101	-6.09321	1.28868e-06	0.00200117	4.91704	cg16618003	chr1	64966809	64966810	-	JAK1	TSS1500	1.05736	-3.94934	6.97166	5.59462e-08	7.32815e-05	8.33433
cg20858481	chr15	52077168	52077169	+			5.49959	-3.47302	13.0545	3.66572e-12	4.72109e-08	9.60031	cg13021479	chr17	8476980	8476981	-	MYH10	Body	-1.05673	4.75823	-5.22971	1.38064e-05	0.0142837	2.93411	cg18490510	chr19	2977137	2977138	-	TLE6	TSS1500	1.04487	-3.74095	6.97176	5.59301e-08	7.32815e-05	8.3346
cg06853492	chr2	172965964	172965965	+	RAPGEF4	Body	3.05425	3.35051	12.9734	4.16477e-12	5.23947e-08	9.55573	cg05083496	chr7	45922250	45922251	-	IGFBP3	TSS1500	2.06975	-3.4004	5.82583	2.67397e-06	0.00368854	4.31087	cg13806670	chr10	45594793	45594794	-	44993	1stExon;5'UTR	1.00483	-3.67009	6.96503	5.70249e-08	7.37034e-05	8.31633
cg15906479	chr4	108168458	108168459	-	LEF1-AS1;LEF1	Body;1stExon;5'UTR	-3.62577	-4.30465	-12.7983	5.49737e-12	6.80439e-08	9.45764	cg01022634	chr22	31398910	31398911	-	DRG1	TSS1500	-1.58182	-0.725352	-5.02809	2.4111e-05	0.0219137	2.46287	cg06672560	chr20	56005119	56005120	-	CBLN4	TSS200	1.03611	-3.72915	6.93447	6.22713e-08	7.37034e-05	8.23336
cg17651255	chr1	25233252	25233253	+	SYF2	TSS1500	4.58315	-3.34161	12.6836	6.60475e-12	8.01647e-08	9.39195	cg15794450	chr5	12661708	12661709	+	LINC01194	Body	1.06046	2.6443	4.95863	2.92185e-05	0.025035	2.30011	cg09825845	chr15	40953312	40953313	-	CHAC1	TSS200	1.1263	-3.88047	6.9649	5.7046e-08	7.37034e-05	8.31598
cg10878085	chr15	38564834	38564835	+	RASGRP1	TSS200	2.54621	-5.9119	12.676	6.68556e-12	8.01647e-08	9.38758	cg12530481	chr1	153671603	153671604	-	ILF2	TSS1500	-1.16261	-3.03052	-4.91665	3.2815e-05	0.0275701	2.20169	cg10866940	chr5	128537535	128537536	+	FBN2	1stExon	1.01618	-3.77594	6.96166	5.75802e-08	7.37034e-05	8.3072
cg18192417	chr10	21174827	21174828	+	NEBL	TSS1500	3.40183	-4.72204	12.5536	8.1426e-12	9.53529e-08	9.31621	cg02219071	chr6	29628763	29628764	-	GABBR1	TSS1500;Body	-1.19497	-3.21773	-5.20912	1.46149e-05	0.0149806	2.88609	cg22885821	chr20	58890866	58890867	-	GNAS	3'UTR;TSS1500;Body	1.05786	-3.98364	6.93816	6.16126e-08	7.37034e-05	8.24338
cg19533977	chr17	59642321	59642322	+	CLTC	Body	3.25642	-4.24476	12.5492	8.20072e-12	9.53529e-08	9.31362	cg00803724	chr16	85713908	85713909	-	C16orf74	Body	3.02487	3.14001	5.07609	2.11133e-05	0.0196955	2.57523	cg00892798	chr17	49495547	49495548	+	NGFR	Body	1.02682	-3.51691	6.94031	6.12316e-08	7.37034e-05	8.24923
cg12775613	chr3	87990884	87990885	-	HTR1F	Body	2.52431	3.50759	12.5241	8.54171e-12	9.78354e-08	9.29877	cg09444863	chr3	98816820	98816821	-	DCBLD2	Body	1.98083	0.705089	7.25144	5.87617e-08	0.000136466	7.43077	cg04902710	chr11	63986293	63986294	+	OTUB1	5'UTR;1stExon;Body	1.0239	-3.61875	6.95596	5.85339e-08	7.37034e-05	8.29171
cg27395662	chr5	172778869	172778870	-			4.44981	-3.06717	12.4029	1.04028e-11	1.174e-07	9.22645	cg08003092	chr15	59361253	59361254	-	MYO1E	Body	1.12088	2.46725	4.66659	6.5484e-05	0.046986	1.61474	cg23162441	chr20	2103204	2103205	+	STK35	Body	1.0133	-3.61821	6.93381	6.23903e-08	7.37034e-05	8.23156
cg13633881	chr9	133432758	133432759	-	ADAMTS13	Body	2.74792	2.94244	12.3557	1.12362e-11	1.23297e-07	9.19796	cg11015305	chr4	184812323	184812324	-	ACSL1	TSS200;5'UTR	2.56704	2.70211	9.17296	4.97538e-10	2.08108e-06	11.1147	cg22871375	chr12	113185578	113185579	+	C12orf52;DDX54	TSS200	1.08385	-3.88335	6.92183	6.45818e-08	7.39666e-05	8.19901
cg22139025	chr13	112844947	112844948	+	ATP11A	Body	2.56009	2.88937	12.3551	1.12467e-11	1.23297e-07	9.19762	cg14653418	chr10	31929025	31929026	-	ARHGAP12	TSS200	1.14078	-4.90711	5.37886	9.14413e-06	0.0100481	3.28126	cg22308941	chr8	26577176	26577177	-	DPYSL2	TSS1500	1.00998	-3.48134	6.92089	6.47564e-08	7.39666e-05	8.19646
cg10219037	chr11	111879394	111879395	+	C11orf1;FDXACB1	5'UTR;1stExon	3.57915	-4.59787	12.3311	1.1698e-11	1.26438e-07	9.18303	cg26185843	chr1	155562757	155562758	+	ASH1L;LOC645676	TSS1500;Body	1.10033	-4.44074	5.16871	1.63423e-05	0.0161965	2.79176	cg08847724	chr12	12267201	12267202	-	LRP6	TSS1500	1.04104	-4.27397	6.92441	6.41033e-08	7.39666e-05	8.20602
cg09881545	chr3	5095945	5095946	-			5.05391	-5.15126	12.2591	1.31673e-11	1.40343e-07	9.13896	cg22294639	chr15	72078692	72078693	+	MYO9A	5'UTR	-1.88795	1.99215	-4.77021	4.91896e-05	0.0382692	1.85804	cg13805574	chr9	36401387	36401388	-	RNF38	TSS1500;TSS200	1.11744	-3.9609	6.90909	6.69984e-08	7.42335e-05	8.16437
cg11395893	chr19	4247039	4247040	-	CCDC94	TSS200	3.69802	-3.99414	12.2014	1.44811e-11	1.52231e-07	9.10333	cg20984188	chr16	67151156	67151157	-	B3GNT9	TSS200	-1.2724	-4.4694	-4.90716	3.36876e-05	0.0280608	2.17943	cg08057103	chr13	109786569	109786570	+	IRS2	TSS200	1.01557	-3.44884	6.89656	6.94649e-08	7.5204e-05	8.13027
cg00908027	chr16	84730582	84730583	-	USP10	Body	4.74665	-2.80076	12.1563	1.56026e-11	1.61805e-07	9.07525	cg24222577	chr20	14833222	14833223	-	MACROD2	Body	1.4764	2.13932	5.38705	8.93987e-06	0.00985151	3.30027	cg24180569	chr12	6200351	6200352	+	CD9	TSS200	1.06964	-4.00004	6.89516	6.9745e-08	7.52949e-05	8.12648
cg21854896	chr11	66936599	66936600	-	PC	5'UTR	3.51123	-2.81407	12.1209	1.65484e-11	1.67891e-07	9.05303	cg00424800	chr3	170037814	170037815	+	GPR160	TSS200	-2.10826	-3.52647	-5.58575	5.1697e-06	0.00642492	3.76007	cg05837075	chr14	52695442	52695443	+	ERO1L	1stExon	1.02467	-4.38741	6.8858	7.16556e-08	7.58668e-05	8.10099
cg22562376	chr2	102619637	102619638	-	SLC9A2	TSS200	4.29059	-6.71402	12.118	1.66271e-11	1.67891e-07	9.05123	cg01986205	chr4	38663973	38663974	-	KLF3;FLJ13197	TSS200;Body	-1.27202	-4.32289	-4.75966	5.06451e-05	0.0389729	1.83326	cg11081034	chr12	57755910	57755911	-	44994	Body	1.01879	-3.85974	6.87449	7.40336e-08	7.69036e-05	8.0702
cg12625731	chr1	223372941	223372942	-			2.99762	3.30965	12.0724	1.79381e-11	1.78777e-07	9.02245	cg03243893	chr8	2057565	2057566	-	MYOM2	Body	2.05537	2.21642	5.14707	1.73501e-05	0.0169576	2.74121	cg26544870	chr15	66702803	66702804	+	SMAD6	5'UTR;Body;1stExon	1.07951	-4.0696	6.859	7.74196e-08	7.75617e-05	8.02802
cg03463465	chr6	163722549	163722550	+			2.69306	3.15111	12.0495	1.8635e-11	1.83341e-07	9.00796	cg01743020	chr2	1882314	1882315	+	MYT1L	Body	-1.2922	4.36717	-6.95902	1.26456e-07	0.000273282	6.81523	cg01230282	chr12	125983492	125983493	+	LINC00939	TSS200	1.00396	-4.5952	6.8275	8.47979e-08	7.88002e-05	7.94214
cg00710955	chr5	57302421	57302422	+			3.3801	-3.76013	11.896	2.40983e-11	2.31165e-07	8.90939	cg15578948	chr1	1757573	1757574	+	NADK	Body	-1.22513	4.40676	-6.96049	1.25966e-07	0.000272983	6.81836	cg01276475	chr6	71886473	71886474	+	RIMS1	TSS1500	1.00666	-4.02238	6.8134	8.83275e-08	7.99974e-05	7.90366
cg12918981	chr7	128806305	128806306	+	CCDC136	Body	2.93212	3.01877	11.9006	2.3913e-11	2.31165e-07	8.91237	cg15634139	chr16	297903	297904	-	AXIN1	Body	1.22399	3.89258	5.84245	2.55499e-06	0.00354959	4.34879	cg15416233	chr10	100745509	100745510	-	PAX2	TSS1500	1.04096	-3.90946	6.79421	9.33702e-08	8.11067e-05	7.85127
cg12922664	chr15	31049261	31049262	+	TRPM1	Body	2.76993	3.15373	11.8008	2.83e-11	2.68118e-07	8.84709	cg27560671	chr16	67385141	67385142	+	LRRC36	3'UTR	2.07294	2.30001	6.15604	1.08639e-06	0.00174269	5.05825	cg00666849	chr2	85611909	85611910	+	C2orf68	1stExon	1.03379	-4.06187	6.78084	9.70538e-08	8.16921e-05	7.81476
cg12557681	chr17	16439998	16439999	-	LRRC75A-AS1;SNORD65;SNORD49A	Body;TSS1500;TSS200	4.01071	-3.12591	11.7766	2.94881e-11	2.72643e-07	8.83106	cg10458926	chr2	148644799	148644800	-	EPC2	TSS200	1.45739	-4.96537	6.13884	1.13834e-06	0.0017964	5.01964	cg05964953	chr2	72887242	72887243	+	SPR	TSS200	1.03581	-3.88383	6.75669	1.04086e-07	8.32743e-05	7.74874
cg26794700	chr11	56820119	56820120	+			3.58314	2.7883	11.7797	2.93326e-11	2.72643e-07	8.83312	cg24423099	chr22	42070847	42070848	+	NAGA	TSS200	1.08798	-4.86687	5.60646	4.8834e-06	0.00611796	3.80779	cg07074005	chr19	2289806	2289807	+	LINGO3	3'UTR	1.0331	-4.0282	6.75095	1.05831e-07	8.34544e-05	7.73305
cg13575443	chr6	136250964	136250965	+	MTFR2	TSS1500	3.96823	-3.63277	11.7376	3.15037e-11	2.87812e-07	8.80522	cg00465373	chr6	136250281	136250282	+	FAM54A	5'UTR;1stExon	1.34344	-4.5922	5.5862	5.1634e-06	0.00642492	3.7611	cg10073091	chr1	54886628	54886629	-	DHCR24	Body	1.00941	-3.79507	6.71664	1.16899e-07	8.47511e-05	7.63915
cg18550212	chr11	63667956	63667957	+	ATL3	Body	3.40373	-3.64201	11.6351	3.75253e-11	3.3879e-07	8.73642	cg25837909	chr15	63278197	63278198	+	APH1B	Body	2.19543	-2.55698	6.13796	1.14107e-06	0.00179705	5.01767	cg12788855	chr22	29581264	29581265	-	NIPSNAP1	TSS200	1.0649	-3.58228	6.72253	1.1492e-07	8.47511e-05	7.65527
cg22402730	chr5	143404603	143404604	+	NR3C1	TSS1500;TSS200;5'UTR	3.18676	-4.55123	11.5698	4.1966e-11	3.74477e-07	8.6921	cg12610243	chr4	109815491	109815492	+	GAR1	TSS200	1.11392	-5.3997	4.68744	6.18216e-05	0.0452038	1.66371	cg14693112	chr5	146878596	146878597	-	PPP2R2B	TSS200;5'UTR;Body;1stExon	1.06631	-4.07894	6.72236	1.14977e-07	8.47511e-05	7.65481
cg23050890	chr6	148178004	148178005	-			2.27837	3.15863	11.5377	4.43471e-11	3.91176e-07	8.67013	cg07452829	chr2	203014341	203014342	+	NBEAL1	TSS1500	2.05273	-2.66093	5.16113	1.66887e-05	0.0164768	2.77404	cg20652640	chr16	88453648	88453649	+	ZFPM1	1stExon	1.07812	-3.77008	6.70583	1.20625e-07	8.5414e-05	7.60953
cg05599246	chr5	1343477	1343478	+	CLPTM1L	Body	2.58191	2.68558	11.4768	4.92586e-11	4.29561e-07	8.62815	cg14998516	chr16	22029907	22029908	+	C16orf52	Body	1.57123	0.60754	5.25477	1.28825e-05	0.013435	2.99254	cg26195812	chr2	26848464	26848465	-	DPYSL5	5'UTR	1.01266	-3.38624	6.68906	1.26641e-07	8.62942e-05	7.56358
cg13207797	chr7	100720698	100720699	+	EPO	TSS200	3.03581	-5.63323	11.4506	5.15383e-11	4.44391e-07	8.61	cg08708194	chr20	41408410	41408411	+	CHD6	Body	1.86692	-1.63315	6.0112	1.61116e-06	0.0023785	4.73201	cg24815951	chr1	26336444	26336445	-	AIM1L	Body	1.03225	-3.43138	6.67288	1.32732e-07	8.70561e-05	7.51922
cg25501712	chr14	100135592	100135593	-	EVL	Body	2.87224	3.04503	11.4124	5.50638e-11	4.69515e-07	8.58337	ch.18.502248F	chr18	27128126	27128127	+	CHST9	Body	3.65269	-4.22477	5.48914	6.7459e-06	0.00791223	3.5369	cg00594118	chr9	137255548	137255549	+	COBRA1	1stExon	1.01201	-3.78574	6.65108	1.41412e-07	8.70561e-05	7.45941
ch.1.1833767F	chr1	65143735	65143736	+			4.53267	-2.78816	11.3934	5.69102e-11	4.79926e-07	8.57006	cg09839813	chr8	101858297	101858298	+	NCALD	5'UTR	-1.32436	3.02376	-7.28554	5.37721e-08	0.000127156	7.50165	cg14617642	chr10	70052874	70052875	+	H2AFY2	5'UTR;1stExon	1.00916	-3.97359	6.66933	1.34109e-07	8.70561e-05	7.50948
cg03082812	chr9	5621481	5621482	+			4.62769	-3.47573	11.3411	6.23353e-11	5.19962e-07	8.53321	cg16584178	chr21	21239257	21239258	+	NCAM2	Body	-1.11272	1.25539	-4.66247	6.6232e-05	0.0473604	1.60508	cg24130271	chr11	33542108	33542109	+	KIAA1549L	TSS1500	-1.10406	1.88729	-6.67483	1.31984e-07	8.70561e-05	7.52456
cg00746130	chr6	31703494	31703495	-	BAT5	TSS200	4.27504	-3.45543	11.3248	6.41342e-11	5.29215e-07	8.52166	cg24154333	chr6	157146688	157146689	+	ARID1B	Body	1.50161	1.48882	5.3009	1.13409e-05	0.0120371	3.09998	cg15640375	chr19	821565	821566	-	LPPR3	5'UTR	1.00405	-3.49744	6.66058	1.37558e-07	8.70561e-05	7.4855
cg24582198	chr16	4116373	4116374	+	ADCY9	TSS200	2.32581	-6.15535	11.3095	6.58665e-11	5.37728e-07	8.51082	cg00225858	chr16	84190235	84190236	-	ADAD2	TSS1500	2.28502	2.06337	7.39328	4.06629e-08	0.000100112	7.72433	cg12480416	chr8	127794225	127794226	+	PVT1	TSS1500	1.0089	-4.04371	6.65069	1.41572e-07	8.70561e-05	7.45834
cg27161973	chr20	49219247	49219248	-	DDX27	TSS200	3.10959	-4.4022	11.2906	6.8074e-11	5.49046e-07	8.4974	cg10047774	chr5	151212002	151212003	-	CCDC69	Body	2.06275	1.87499	7.01122	1.10209e-07	0.000242895	6.9261	cg23392782	chr16	88706239	88706240	-	RNF166;CTU2	1stExon;TSS1500	1.00853	-3.47399	6.65738	1.38843e-07	8.70561e-05	7.47672
cg22545525	chr9	128504703	128504704	-	GLE1;MIR1268A	5'UTR;1stExon;Body	2.1362	-5.85802	11.2855	6.86837e-11	5.49046e-07	8.49376	cg13430225	chr1	53196751	53196752	-	CPT2	1stExon;5'UTR	1.30326	-4.16349	6.18748	9.97523e-07	0.00162018	5.12873	cg15087147	chr7	128032116	128032117	-	SND1;LRRC4	Body;TSS1500	1.01091	-3.98742	6.65102	1.41433e-07	8.70561e-05	7.45926
cg26256158	chr6	146028502	146028503	+	GRM1	5'UTR	2.7652	-4.78423	11.2335	7.52388e-11	5.95245e-07	8.45651	cg27029144	chr1	33819824	33819825	+	CSMD2	ExonBnd;Body	1.19637	1.07616	7.78934	1.47344e-08	4.06498e-05	8.52619	cg24838010	chr17	80220896	80220897	+	SLC26A11;SGSH	5'UTR;TSS1500	1.1104	-4.26195	6.64906	1.42244e-07	8.70569e-05	7.45386
cg21359254	chr2	127387241	127387242	-			2.72766	-6.43315	11.2167	7.748e-11	6.06721e-07	8.44448	cg26017449	chr20	34769796	34769797	-	NCOA6	Body	1.52429	-3.69209	4.64558	6.93923e-05	0.0488203	1.56541	cg26322036	chr16	50154108	50154109	+	PAPD5	Body	1.0443	-3.81605	6.63571	1.47869e-07	8.79167e-05	7.41724
ch.4.73355811R	chr4	72271230	72271231	+			6.58398	-4.60235	11.204	7.92282e-11	6.14144e-07	8.43532	cg21581283	chr12	124341988	124341989	-	NCOR2	Body	-1.37537	5.21492	-7.64097	2.1503e-08	5.70963e-05	8.22892	cg13341402	chr1	161132292	161132293	-	DEDD	5'UTR	1.21688	-3.91727	6.62911	1.50737e-07	8.85929e-05	7.39909
cg24648241	chr7	38308174	38308175	-			2.76868	3.21991	11.1849	8.19325e-11	6.28756e-07	8.42152	cg16372047	chr12	95003834	95003835	+	NDUFA12	TSS200	-1.48674	-4.62777	-4.81916	4.29673e-05	0.0342503	1.97293	cg23749739	chr3	184261655	184261656	+	ECE2;CAMK2N2	Body;TSS200	1.04428	-3.75114	6.62027	1.54659e-07	8.91514e-05	7.37483
cg02537960	chr8	28411879	28411880	-			2.31722	-5.58559	11.0417	1.05531e-10	8.01832e-07	8.31672	cg18192417	chr10	21174827	21174828	+	NEBL	TSS1500	3.39037	-4.64583	15.3857	2.14617e-15	3.48032e-11	19.1241	cg11063988	chr19	45769402	45769403	-	SIX5	TSS200	1.03386	-4.21887	6.62223	1.53783e-07	8.91514e-05	7.3802
cg03325248	chr2	3302271	3302272	-	TSSC1	Body	2.57623	2.86374	11.0128	1.11107e-10	8.35926e-07	8.29523	cg20042318	chr7	32491061	32491062	+	LSM5	5'UTR;TSS1500;TSS200	2.00591	-2.89815	5.08778	2.04414e-05	0.0193235	2.60259	cg15738916	chr2	101698033	101698034	+	MAP4K4	1stExon;5'UTR	1.00355	-3.80701	6.60053	1.63802e-07	8.99032e-05	7.32058
cg20412673	chr4	88616363	88616364	+	HERC3	Body;5'UTR	2.44983	2.71021	10.9682	1.20277e-10	8.96129e-07	8.26203	cg17774679	chr2	218781088	218781089	+	CYP27A1	TSS1500	-2.94438	-4.2093	-8.5325	2.31439e-09	8.00259e-06	9.95794	cg24317255	chr6	153131098	153131099	-	RGS17	5'UTR	1.05546	-3.73682	6.60106	1.63549e-07	8.99032e-05	7.32204
cg03188653	chr17	17406495	17406496	+			3.52354	1.73444	10.9326	1.28173e-10	9.45775e-07	8.23532	cg13977963	chr1	16441346	16441347	+	NECAP2	Body	-0.979142	-5.12509	-5.18486	1.56287e-05	0.0157629	2.82946	cg20377673	chr22	23894105	23894106	+	MIF	TSS1500	1.02226	-4.23438	6.57829	1.74755e-07	9.00994e-05	7.25943
cg15194925	chr22	30591948	30591949	+	PES1	TSS200	2.58833	-4.18399	10.8508	1.48422e-10	1.08476e-06	8.17336	cg23082248	chr12	66634160	66634161	-	GRIP1	Body	1.54196	-0.518919	4.88391	3.5925e-05	0.0296075	2.12488	cg05577945	chr13	77697739	77697740	-	SLAIN1	TSS1500	1.01222	-3.72013	6.57519	1.7634e-07	9.04294e-05	7.2509
cg23494018	chr13	51121194	51121195	+	LINC00371	Body	2.88076	3.04249	10.7929	1.64731e-10	1.1926e-06	8.12905	cg16414945	chr1	161749543	161749544	-	DUSP12	TSS1500	1.74443	-4.13404	6.2914	7.52807e-07	0.00127322	5.36078	cg11700824	chr10	86971066	86971067	-	AGAP11	5'UTR	1.02287	-3.88929	6.57054	1.78745e-07	9.07186e-05	7.23811
cg16892179	chr9	87375267	87375268	+			2.35783	2.88852	10.7862	1.6673e-10	1.19579e-06	8.12391	cg15104891	chr14	24225066	24225067	+	NEDD8-MDP1;NEDD8	Body	-0.792397	2.50808	-5.12363	1.8512e-05	0.0179133	2.68642	cg13494498	chr16	89923806	89923807	-	TUBB3	Body	1.05725	-4.00205	6.54485	1.92636e-07	9.20733e-05	7.16739
cg04864640	chr14	58244353	58244354	-	PSMA3	TSS1500	4.69246	-3.75563	10.7027	1.93908e-10	1.37784e-06	8.05928	cg26685658	chr5	75337187	75337188	-	HMGCR	1stExon;5'UTR	-4.46487	-5.32734	-19.2568	5.96248e-18	2.99032e-13	22.0256	cg10686375	chr16	67430975	67430976	-	HSD11B2	TSS200	1.03378	-4.16706	6.54041	1.95149e-07	9.2464e-05	7.15515
cg00119964	chr1	115705759	115705760	+	CASQ2	Body	4.34632	-3.24027	10.693	1.97334e-10	1.38931e-06	8.05175	cg07117394	chr10	115300058	115300059	-	ATRNL1	Body	-1.46969	2.24881	-6.56501	3.60458e-07	0.000679017	5.9647	cg05133900	chr22	19179030	19179031	-	SLC25A1	TSS1500	1.0193	-3.5664	6.53823	1.96389e-07	9.27578e-05	7.14916
cg09688763	chr10	112447040	112447041	+	VTI1A;ZDHHC6	1stExon;TSS200;5'UTR	4.2202	-3.49459	10.6878	1.99236e-10	1.38996e-06	8.04763	cg08797669	chr6	149316905	149316906	-	MAP3K7IP2	TSS1500	-1.09011	-4.02901	-5.18283	1.57167e-05	0.0157978	2.82473	cg04969937	chr1	9823829	9823830	-	CLSTN1	1stExon;5'UTR	1.00631	-3.46967	6.52698	2.02935e-07	9.32833e-05	7.11818
cg07381634	chr17	39597607	39597608	+			5.86147	-3.13484	10.6313	2.20762e-10	1.52625e-06	8.00338	cg10042335	chr11	20978843	20978844	-	NELL1	Body	1.33776	0.480053	5.60576	4.89271e-06	0.00611978	3.8062	cg10162464	chr7	149195570	149195571	+	ZNF282	5'UTR;1stExon	1.03987	-3.49776	6.52417	2.04608e-07	9.32833e-05	7.11042
cg24253500	chr15	84399252	84399253	+			2.88128	0.55191	10.5868	2.39463e-10	1.64076e-06	7.96816	cg00397479	chr6	31863733	31863734	-	NEU1;SLC44A4	TSS1500;Body	1.64277	-3.80342	6.59446	3.33123e-07	0.000642147	6.02909	cg04887405	chr16	84700066	84700067	+	USP10	5'UTR;1stExon	1.025	-3.45076	6.48921	2.26577e-07	9.52076e-05	7.01403
cg26857135	chr1	8912182	8912183	-			3.94999	2.13048	10.5559	2.5339e-10	1.72082e-06	7.94359	cg17995347	chr1	61265249	61265250	-	NFIA	Body	1.2067	1.87794	4.97088	2.82449e-05	0.024525	2.32883	cg03742286	chr2	74498444	74498445	+	LBX2	Body	1.01943	-3.17061	6.46958	2.39938e-07	9.63e-05	6.95988
cg16704476	chr12	106957133	106957134	-	C12orf23	5'UTR	3.71222	-2.70603	10.5429	2.59485e-10	1.74676e-06	7.93324	cg11625222	chr2	219513989	219513990	-	ASIC4	TSS200	-1.11127	-3.87852	-4.75024	5.19804e-05	0.0396962	1.81114	cg19764837	chr16	89926102	89926103	+	TUBB3	5'UTR;Body	1.04134	-3.9545	6.46633	2.42221e-07	9.63377e-05	6.95093
cg00840990	chr3	177590228	177590229	-			3.51621	-3.22543	10.5372	2.62208e-10	1.74974e-06	7.92869	cg01634146	chr19	13016575	13016576	-	NFIX	Body	-2.73432	-3.35111	-8.36287	3.50909e-09	1.15192e-05	9.63959	cg16527334	chr7	92835567	92835568	-	CDK6	5'UTR	1.00811	-3.78683	6.46087	2.46119e-07	9.66164e-05	6.93584
cg00931957	chr1	95511892	95511893	+			2.73844	2.7872	10.5203	2.70455e-10	1.78198e-06	7.91517	cg08114542	chr9	75087477	75087478	+	NMRK1;OSTF1	5'UTR;TSS1500;Body	2.58861	-3.00972	5.18545	1.56033e-05	0.0157629	2.83084	cg15988792	chr20	25058678	25058679	-	ACSS1	1stExon;5'UTR	1.0257	-3.37123	6.45496	2.50403e-07	9.66331e-05	6.91953
cg00551143	chr7	28959244	28959245	-	TRIL	TSS1500	3.81976	-4.15371	10.5178	2.71683e-10	1.78198e-06	7.9132	cg27524103	chr3	188239788	188239789	-	LPP	5'UTR	-1.30641	3.1979	-5.07944	2.09188e-05	0.0196332	2.58306	cg01899260	chr11	9314896	9314897	-	TMEM41B	TSS200	1.04086	-4.12905	6.44192	2.60121e-07	9.83561e-05	6.88353
cg02328326	chr15	67746592	67746593	-	MAP2K5	Body	2.61682	-2.3146	10.4012	3.36808e-10	2.19042e-06	7.81886	cg16374333	chr1	157133849	157133850	-	ETV3	3'UTR;Body	1.03245	3.02278	5.69379	3.84106e-06	0.00499719	4.00864	cg15512352	chr11	47186275	47186276	-	PACSIN3	5'UTR	1.01046	-3.87798	6.43252	2.6737e-07	9.85252e-05	6.85755
ch.5.82154897F	chr5	82823322	82823323	+			2.63711	-3.51417	10.3877	3.45293e-10	2.22673e-06	7.80787	cg01483459	chr19	15189355	15189356	+	NOTCH3	Body	-1.818	1.32305	-5.62249	4.67274e-06	0.00589667	3.84471	cg13807363	chr11	17014329	17014330	+	PLEKHA7	1stExon	1.0337	-4.35444	6.42882	2.70277e-07	9.86258e-05	6.84732
cg13626842	chr6	3157487	3157488	-	TUBB2A	1stExon;5'UTR	2.35126	-6.29253	10.3696	3.57061e-10	2.24599e-06	7.79305	cg17977250	chr3	158672989	158672990	+	LXN;GFM1	TSS1500;Body	-3.47882	-2.78952	-9.88288	9.64209e-11	4.74778e-07	12.3148	cg27118809	chr22	46268063	46268064	+	TTC38	1stExon	1.0063	-3.92624	6.42611	2.72422e-07	9.86297e-05	6.83985
cg26684225	chr10	131997955	131997956	-			3.21802	-4.2176	10.3775	3.51934e-10	2.24599e-06	7.79945	cg18261836	chr15	73622840	73622841	-	NPTN	Body	1.96508	2.55113	9.04386	6.75321e-10	2.69434e-06	10.8873	cg03701222	chr16	589209	589210	+	RAB40C	TSS1500	1.04684	-3.9813	6.42528	2.73087e-07	9.86323e-05	6.83754
cg17679964	chr13	97885029	97885030	-			2.16271	2.34965	10.3728	3.54984e-10	2.24599e-06	7.79563	cg09307034	chr12	95072903	95072904	-	NR2C1	5'UTR	-1.31003	-4.57516	-4.65424	6.7753e-05	0.0481823	1.58576	cg04171308	chr12	112418738	112418739	+	PTPN11	1stExon;5'UTR	1.02379	-3.62934	6.41776	2.79158e-07	9.89386e-05	6.81676
cg16023065	chr12	48481595	48481596	-	C12orf54	TSS1500	2.30727	2.97521	10.3586	3.6443e-10	2.27371e-06	7.78401	cg10458554	chr9	130465515	130465516	-	ASS1	Body	2.232	2.68076	10.0096	7.24307e-11	3.73183e-07	12.5201	cg00495775	chr2	176107313	176107314	-	HOXD11	TSS200	1.01257	-3.90267	6.40234	2.92032e-07	9.95618e-05	6.77413
cg08370869	chr1	193679175	193679176	-			2.06127	2.89488	10.3228	3.89449e-10	2.41021e-06	7.75455	cg25619350	chr15	96170086	96170087	+	NR2F2-AS1	Body	3.39993	3.49147	6.44746	4.94185e-07	0.000893531	5.70652	cg19569093	chr12	97721427	97721428	+	LOC643711	Body	-1.03226	0.538707	-6.40007	2.9397e-07	9.98218e-05	6.76788
cg26604256	chr19	5999665	5999666	+	RFX2	Body	-2.04974	-0.525925	-10.2288	4.64022e-10	2.82614e-06	7.67636	cg06937319	chr12	30663577	30663578	-	IPO8	Body	-1.12285	3.44585	-7.39426	4.05597e-08	0.000100112	7.72635	cg12914362	chr10	35641551	35641552	-	FZD8	TSS200	1.01118	-3.79363	6.39623	2.97294e-07	0.000100004	6.75725
cg01465620	chr3	38454605	38454606	-	LOC100128640;ACVR2B	Body	-2.57411	-4.19156	-10.232	4.61319e-10	2.82614e-06	7.67897	cg12276298	chr10	73168105	73168106	-	ECD;FAM149B1	TSS200	1.18698	-5.00441	4.97341	2.80481e-05	0.0244769	2.33476	cg03984780	chr11	27701070	27701071	-	BDNF	TSS200;Body;5'UTR;TSS1500	1.03837	-3.62141	6.39173	3.01236e-07	0.000100794	6.74479
cg03342008	chr20	326896	326897	+	SOX12	1stExon;3'UTR	3.71491	-4.50785	10.1851	5.0367e-10	3.04346e-06	7.63954	cg24129999	chr4	108176216	108176217	-	LEF1-AS1	Body	1.5043	2.09723	5.42214	8.11482e-06	0.00909683	3.3817	cg09884077	chr15	22786368	22786369	+	NIPA1	5'UTR;TSS1500	1.00489	-3.65616	6.3915	3.01434e-07	0.000100816	6.74417
cg23158862	chr15	25739414	25739415	+	ATP10A	Body	2.68476	2.89653	10.175	5.13266e-10	3.04963e-06	7.63105	cg02592596	chr15	30626811	30626812	-	ARHGAP11B	1stExon;5'UTR	6.41687	-4.3049	27.526	3.53743e-22	9.17366e-17	25.5279	cg07309361	chr3	51967461	51967462	-	PCBP4	TSS200	1.00923	-3.67241	6.39001	3.02754e-07	0.000101043	6.74004
cg27291055	chr11	122093040	122093041	+	MIR100HG	Body	2.44401	2.87867	10.1715	5.16612e-10	3.04963e-06	7.62812	cg03498228	chr4	2729639	2729640	+	FAM193A	Body	-1.13036	2.90586	-5.16245	1.66278e-05	0.0164375	2.77713	cg17232014	chr12	13000259	13000260	-	HEBP1;HTR7P1	1stExon;5'UTR;TSS200	2.40716	-2.96623	6.38263	3.09364e-07	0.000101436	6.71962
cg05323172	chr7	142094612	142094613	-	MGAM	ExonBnd;Body	3.06417	2.46746	10.1728	5.15367e-10	3.04963e-06	7.62921	cg17126500	chr15	80152917	80152918	-	FAH	TSS200	1.08649	-4.39664	5.00302	2.58427e-05	0.0230567	2.40413	cg23635429	chr10	115092711	115092712	+	ATRNL1	TSS1500	1.02697	-3.75895	6.37384	3.17417e-07	0.00010198	6.69532
cg23615648	chr8	86033550	86033551	-			-4.0706	-3.70127	-10.1373	5.50885e-10	3.22712e-06	7.59914	cg00865724	chr19	17235698	17235699	+	NR2F6	Body	-2.97907	-5.48263	-10.6833	1.63886e-11	9.73298e-08	13.5677	cg04514644	chr19	33621419	33621420	+	CHST8	TSS1500	1.0289	-3.36479	6.37146	3.19635e-07	0.000102148	6.68873
cg24338491	chr12	91381724	91381725	+			4.25056	-3.47866	10.1318	5.56691e-10	3.23643e-06	7.5944	cg22402730	chr5	143404603	143404604	+	NR3C1	TSS1500;TSS200;5'UTR	3.01984	-4.45645	13.9934	2.39302e-14	2.86423e-10	17.7584	cg18753625	chr19	36214805	36214806	-	ZNF565;ZNF146	TSS200;1stExon;5'UTR	1.0599	-4.17783	6.37167	3.19442e-07	0.000102148	6.6893
cg26588612	chr6	148241201	148241202	-			3.09891	-3.41506	10.1209	5.68189e-10	3.27844e-06	7.58516	cg05483455	chr5	143383048	143383049	+	NR3C1	Body	1.77233	2.98295	7.24417	5.98845e-08	0.00013866	7.41564	cg15127324	chr4	36244820	36244821	-	ARAP2	TSS1500	1.01726	-3.70001	6.36394	3.26748e-07	0.000102654	6.66792
cg16969397	chr4	98262235	98262236	-	RAP1GDS1	Body	3.26321	-3.67668	10.0717	6.23449e-10	3.57044e-06	7.54307	cg18158670	chr15	98889996	98889997	+	IGF1R	Body	1.708	0.0808655	4.78173	4.76496e-05	0.03722	1.88507	cg00340658	chr4	6986971	6986972	-	TBC1D14	Body;TSS200	1.00564	-4.36766	6.35804	3.32438e-07	0.000103141	6.65159
cg15153131	chr7	30963385	30963386	+	GHRHR	TSS1500	2.09207	2.41757	9.97554	7.47937e-10	4.25164e-06	7.45998	cg18596683	chr10	92291872	92291873	+	CPEB3;MARCH5	TSS1500;Body	1.95945	-3.52706	7.69981	1.85035e-08	4.99848e-05	8.34726	cg10331637	chr2	172427237	172427238	+	ITGA6	TSS1500	1.03949	-4.09217	6.33546	3.55168e-07	0.000104726	6.58904
cg11470566	chr2	174567240	174567241	+	WIPF1	Body	2.56484	3.09475	9.9123	8.43644e-10	4.76043e-06	7.40463	cg00556029	chr1	32336432	32336433	-	MARCKSL1	TSS200	5.28965	-2.99321	9.14161	5.35736e-10	2.19368e-06	11.0598	cg00966077	chr16	1351334	1351335	-	C16orf42;GNPTG	Body;TSS1500	1.02094	-4.45117	6.30781	3.85134e-07	0.000107225	6.51244
cg01346915	chr16	1320585	1320586	+	UBE2I	Body	-3.04115	1.55813	-9.89047	8.79536e-10	4.92673e-06	7.38541	cg19643344	chr1	235867190	235867191	-	LYST	TSS1500	1.06177	-5.5227	5.05486	2.23902e-05	0.0205903	2.52555	cg21266178	chr9	133992068	133992069	+	VAV2	Body	1.04214	-3.88885	6.27361	4.25744e-07	0.000109663	6.41761
cg25594636	chr1	207051043	207051044	-	YOD1	1stExon;5'UTR	-2.97348	-5.13642	-9.86277	9.27384e-10	5.15711e-06	7.36092	cg04998702	chr15	37099461	37099462	+	MEIS2	5'UTR;TSS1500;TSS200;ExonBnd;1stExon;Body	2.94417	-2.86593	9.56141	2.01066e-10	9.36695e-07	11.7819	cg09442744	chr12	122501081	122501082	+	ZCCHC8	TSS200	1.46527	-3.33618	6.26887	4.31703e-07	0.000109663	6.40446
cg12161132	chr10	132240685	132240686	-	STK32C	Body	3.94268	3.72643	9.82174	1.00325e-09	5.4993e-06	7.32445	cg23494018	chr13	51121194	51121195	+	LINC00371	Body	3.15689	3.11066	13.9402	2.63356e-14	3.10438e-10	17.7021	cg19191624	chr2	32357208	32357209	-	BIRC6	1stExon	1.00731	-3.71395	6.24736	4.59823e-07	0.000111633	6.34476
cg22798088	chr3	98023415	98023416	-	GABRR3	Body	3.94295	-2.89597	9.82507	9.96856e-10	5.4993e-06	7.32742	cg14960007	chr8	99890894	99890895	-	COX6C	Body	2.58007	2.64811	12.1208	8.27824e-13	6.19272e-09	15.5703	cg00854995	chr5	134177239	134177240	+	SKP1	TSS1500	1.01447	-3.90332	6.2477	4.59374e-07	0.000111633	6.34569
cg01818594	chr4	106316531	106316532	-	AIMP1;TBCK	5'UTR;TSS1500;1stExon	-4.30966	-4.3246	-9.76563	1.11751e-09	6.08215e-06	7.27421	cg24582198	chr16	4116373	4116374	+	ADCY9	TSS200	2.25155	-6.08707	10.4652	2.63479e-11	1.4854e-07	13.2365	cg20302165	chr2	207166752	207166753	+	KLF7	TSS1500	1.03738	-3.88344	6.20221	5.24992e-07	0.000115992	6.21936
cg02613576	chr1	8344402	8344403	+			2.11542	2.91129	9.72865	1.2001e-09	6.44031e-06	7.24086	cg03388146	chr2	6840632	6840633	-	NRIR;CMPK2	TSS200;Body	0.919675	3.07769	5.26525	1.25148e-05	0.0131396	3.01696	cg19483048	chr17	67245835	67245836	-	HELZ	TSS1500	1.00012	-3.4839	6.19878	5.3031e-07	0.000116268	6.20983
cg18231214	chr20	44603439	44603440	+	PKIG	5'UTR	2.62749	2.6275	9.73123	1.19414e-09	6.44031e-06	7.24319	cg15624314	chr1	226063302	226063303	-	H3F3A;LOC440926	5'UTR;Body	-1.41099	-3.89181	-4.63868	7.07256e-05	0.0494821	1.54922	cg01519164	chr14	69153129	69153130	-	DCAF5	5'UTR;1stExon	1.00595	-3.45319	6.19255	5.40099e-07	0.000117002	6.19252
cg04425994	chr7	47720792	47720793	-			5.05184	-0.338364	9.68863	1.29661e-09	6.90993e-06	7.20455	cg04218130	chr12	103779686	103779687	+	NT5DC3	Body	-0.858732	3.32224	-5.22703	1.39089e-05	0.0143706	2.92787	cg23315078	chr6	72621939	72621940	+	KCNQ5	5'UTR;1stExon	1.0581	-4.34168	6.19237	5.40392e-07	0.000117002	6.192
cg02516288	chr1	155207992	155207993	+	MTX1;THBS3	TSS1500;TSS200	3.10706	-2.85819	9.68295	1.31096e-09	6.93819e-06	7.19938	cg02289168	chr17	82083778	82083779	-	FASN	Body	0.931868	2.88214	5.00425	2.57549e-05	0.0230048	2.40702	cg01025283	chr3	138608886	138608887	+	FAIM	5'UTR;TSS200;1stExon	1.00702	-3.88932	6.17586	5.67252e-07	0.000118824	6.1461
ch.2.1149235F	chr2	47752670	47752671	+			2.4658	-3.38194	9.63884	1.42799e-09	7.50582e-06	7.15908	cg20161190	chr11	131636645	131636646	+	NTM	Body	0.836834	3.45824	4.69264	6.09404e-05	0.0446212	1.67592	cg02160701	chr4	54100689	54100690	-	GSX2	1stExon	1.00493	-4.17124	6.17337	5.71406e-07	0.000119094	6.1392
cg02512240	chr2	174567245	174567246	+	WIPF1	Body	3.1021	3.17484	9.62556	1.46532e-09	7.64963e-06	7.14688	cg08294028	chr5	6378130	6378131	+	MED10	Body	-0.89075	-5.06839	-4.71201	5.77683e-05	0.0431472	1.72138	cg10872520	chr16	2882535	2882536	+	FLYWCH2	TSS1500	1.00471	-3.81467	6.16419	5.87029e-07	0.000119929	6.11367
cg14047815	chr1	200674473	200674474	+	LOC101929224	Body	3.43092	-2.6771	9.61755	1.48828e-09	7.71703e-06	7.13953	cg27227909	chr4	110011562	110011563	+	EGF	3'UTR	-0.847018	2.59804	-4.70818	5.83822e-05	0.0434235	1.71239	cg10206657	chr5	56815760	56815761	+	MAP3K1	1stExon	1.17584	-4.26248	6.16031	5.9377e-07	0.000120406	6.10287
cg05499262	chr2	221572369	221572370	-	EPHA4	TSS200	2.46656	-6.16378	9.60395	1.5282e-09	7.87082e-06	7.127	cg07865623	chr7	132860576	132860577	+	CHCHD3	Body	-1.32304	3.09969	-7.59369	2.42699e-08	6.27304e-05	8.13339	cg21965997	chr10	133336863	133336864	-	CALY	5'UTR;1stExon	1.03585	-3.7601	6.13089	6.47414e-07	0.000123833	6.02101
ch.9.106041185R	chr9	104239083	104239084	+			2.61776	-4.83774	9.54767	1.70539e-09	8.72485e-06	7.07491	cg23205551	chr9	84823851	84823852	-	NTRK2	Body	1.69635	-2.66442	5.01193	2.52134e-05	0.0226404	2.42501	cg22974396	chr16	275182	275183	+	RGS11	Body;5'UTR	1.00367	-3.87813	6.11745	6.7352e-07	0.000125067	5.9836
cg13144588	chr19	3969952	3969953	+	DAPK3	TSS200	3.26766	-4.08633	9.53149	1.76018e-09	8.94554e-06	7.05984	cg07037412	chr16	1184809	1184810	-	CACNA1H	Body	1.5071	4.29393	4.72903	5.51162e-05	0.0415504	1.76134	cg04759220	chr5	79236737	79236738	+	JMY	1stExon	1.06205	-4.16021	6.10719	6.9414e-07	0.000126349	5.95506
cg11089122	chr1	92826871	92826872	+			2.48171	0.328932	9.50871	1.84041e-09	9.29175e-06	7.03857	cg21312827	chr15	88256717	88256718	+	NTRK3;NTRK3-AS1	5'UTR;1stExon;Body	1.75083	-5.87747	4.87461	3.68607e-05	0.0302185	2.10306	cg03693430	chr18	7567640	7567641	+	PTPRM	1stExon;5'UTR	1.00499	-4.24614	6.10244	7.0392e-07	0.000126923	5.94181
cg10198294	chr10	28327797	28327798	-			3.8416	-3.60497	9.47681	1.95912e-09	9.82642e-06	7.00867	cg20782322	chr7	44491065	44491066	+	NUDCD3	TSS1500	-2.71094	-4.52479	-5.07941	2.09204e-05	0.0196332	2.583	cg17445987	chr19	10194629	10194630	-	DNMT1	Body	1.03773	-3.92831	6.10035	7.08255e-07	0.000127281	5.936
cg22051854	chr1	39268668	39268669	-	MACF1	Body	3.7908	-3.10301	9.47053	1.98343e-09	9.88375e-06	7.00277	cg25976786	chr12	53268295	53268296	+	ESPL1	TSS200	-1.54201	-4.16938	-5.69245	3.85522e-06	0.00500724	4.00557	cg09885409	chr21	33325258	33325259	+	IFNAR1	Body	1.0323	-4.07241	6.07962	7.52819e-07	0.000129864	5.87825
cg08737640	chr17	9779819	9779820	+	DHRS7C	ExonBnd;Body	2.33213	2.06768	9.38107	2.36535e-09	1.17109e-05	6.91803	cg12493050	chr6	31158309	31158310	+	CCHCR1;TCF19	TSS1500;TSS200	1.08953	-5.7405	4.96468	2.87333e-05	0.0247831	2.3143	cg00761755	chr17	1628285	1628286	-	SLC43A2	5'UTR	1.00613	-4.10621	6.07118	7.71755e-07	0.000131191	5.85473
cg06329684	chr4	139266589	139266590	-	C4orf49	3'UTR	3.41963	-3.75452	9.36209	2.45567e-09	1.20801e-05	6.89992	cg18550212	chr11	63667956	63667957	+	ATL3	Body	2.92599	-3.7446	11.1644	5.8705e-12	3.80601e-08	14.272	cg16139011	chr11	9574677	9574678	+	WEE1	TSS200;Body	1.01681	-3.83094	6.04742	8.27659e-07	0.000134587	5.78853
cg15855450	chr6	26103724	26103725	-	HIST1H4C	TSS1500	3.69822	-3.02756	9.34645	2.53279e-09	1.23018e-05	6.88494	cg01680839	chr14	99684037	99684038	-	CYP46A1	TSS1500	1.20634	-4.22743	5.26282	1.25991e-05	0.0131925	3.01129	cg20686347	chr19	4457703	4457704	-	UBXN6	5'UTR;1stExon	1.10876	-3.82409	6.03388	8.61332e-07	0.000136543	5.75078
cg19881883	chr7	12323030	12323031	+			3.31011	-3.01233	9.34961	2.51703e-09	1.23018e-05	6.88797	cg19477020	chr7	135557820	135557821	-	NUP205	TSS200	-1.26768	-4.0894	-5.11549	1.89333e-05	0.0181628	2.6674	cg05465967	chr10	22714288	22714289	-	PIP4K2A	1stExon	1.01861	-3.69221	6.01599	9.07959e-07	0.000139241	5.70087
cg26429629	chr5	170331387	170331388	-	LOC257358	TSS200	2.82337	-3.78696	9.28281	2.87341e-09	1.38684e-05	6.82364	cg00027420	chr11	34621124	34621125	-	EHF	1stExon;5'UTR	-1.36148	-3.54445	-5.16424	1.65457e-05	0.0163772	2.78131	cg10319512	chr2	144517307	144517308	-	ZEB2	Body	1.05969	-3.57983	6.00233	9.45242e-07	0.000141487	5.66278
cg02861542	chr4	145097583	145097584	+	ANAPC10;ABCE1	5'UTR;TSS1500;Body	2.23489	-3.94125	9.26938	2.95111e-09	1.41544e-05	6.81063	cg06704466	chr2	236101613	236101614	-	AGAP1	Body	-0.927479	4.68374	-5.35177	9.85446e-06	0.0106779	3.2183	cg00313401	chr15	73927607	73927608	+	LOXL1	1stExon	1.00662	-3.75078	6.00044	9.5053e-07	0.000141732	5.65749
cg10458554	chr9	130465515	130465516	-	ASS1	Body	2.22935	2.61219	9.16998	3.59826e-09	1.71511e-05	6.71349	cg08327548	chr12	100793596	100793597	+	ANO4	TSS1500	5.74936	-2.96918	21.888	1.8972e-19	2.10859e-14	23.4433	cg00614832	chr16	73058495	73058496	+	ZFHX3	5'UTR	1.12669	-4.68663	5.99108	9.77097e-07	0.000143221	5.6314
cg11895285	chr8	101204880	101204881	+	ZNF706	5'UTR	3.36213	-3.63892	9.15585	3.70147e-09	1.75342e-05	6.69957	cg05323172	chr7	142094612	142094613	-	MGAM	ExonBnd;Body	3.09221	2.50954	13.3639	7.56255e-14	7.44762e-10	17.0712	cg05965414	chr2	216372076	216372077	+	44989	TSS200	1.0113	-4.06711	5.97936	1.01146e-06	0.000144927	5.59867
cg21312827	chr15	88256717	88256718	+	NTRK3;NTRK3-AS1	5'UTR;1stExon;Body	2.04422	-5.94154	9.14457	3.78612e-09	1.78251e-05	6.68843	cg06561728	chr17	746873	746874	-	GEMIN4	Body	0.798112	0.130437	4.89094	3.52332e-05	0.0291919	2.14138	cg02527112	chr2	176106625	176106626	+	HOXD11	TSS1500	1.01063	-4.49113	5.97962	1.01068e-06	0.000144927	5.5994
cg18453143	chr7	155916076	155916077	-			2.7452	3.12812	9.13585	3.85287e-09	1.79293e-05	6.6798	cg04512268	chr3	101828012	101828013	+	NXPE3;NFKBIZ	3'UTR;1stExon;5'UTR	1.32845	-4.65173	6.36291	6.20591e-07	0.00108374	5.51961	cg13094889	chr9	2622630	2622631	-	VLDLR-AS1;VLDLR	TSS1500;Body	1.04567	-4.31508	5.94129	1.13159e-06	0.00015043	5.49241
cg05764695	chr14	54759720	54759721	+	SAMD4A	5'UTR;Body	2.26916	3.02145	9.13558	3.85498e-09	1.79293e-05	6.67953	cg10779909	chr9	706773	706774	+	KANK1	TSS200;Body	-1.40849	-4.45201	-4.82903	4.18101e-05	0.0336033	1.99611	cg20203596	chr12	95943226	95943227	-	AMDHD1;CCDC38	TSS200;TSS1500	1.01728	-3.9275	5.92837	1.17555e-06	0.000152498	5.45632
cg13481379	chr21	45646009	45646010	-			4.08674	-3.09653	9.12075	3.97138e-09	1.83594e-05	6.66484	cg00311303	chr1	228211861	228211862	+	OBSCN	Body	0.977033	3.44658	5.28764	1.1764e-05	0.0124352	3.06911	cg03026929	chr6	32838251	32838252	-	TAP2	5'UTR	1.21606	-3.50991	5.92788	1.17724e-06	0.000152533	5.45496
cg01623924	chr16	89786992	89786993	-	FANCA	Body	2.34463	2.52285	9.10337	4.1125e-09	1.8898e-05	6.64757	cg00982136	chr2	200861416	200861417	-	CLK1	Body	2.34296	-3.84301	6.86609	1.61658e-07	0.000339917	6.61674	cg05501658	chr16	67192281	67192282	+	E2F4	1stExon	1.03243	-4.57499	5.91931	1.20742e-06	0.000153849	5.431
cg16324184	chr10	3123345	3123346	+	PFKP	Body	3.16063	3.19253	9.08657	4.25373e-09	1.94306e-05	6.63085	cg26256158	chr6	146028502	146028503	+	GRM1	5'UTR	2.69838	-4.73743	12.3288	5.4828e-13	4.30868e-09	15.8355	cg09673492	chr6	170289679	170289680	-	DLL1;FAM120B	Body;TSS1500	1.00562	-4.17792	5.91465	1.22411e-06	0.000154666	5.418
cg08102264	chr2	128790854	128790855	+			2.14375	4.18881	9.06573	4.43602e-09	2.01434e-05	6.61003	cg21248188	chr9	135083334	135083335	-	OLFM1	Body	1.23823	0.540934	4.87025	3.73072e-05	0.0304243	2.09285	cg07413547	chr19	919351	919352	+	KISS1R	Body	1.01631	-3.83152	5.84672	1.4959e-06	0.000166747	5.22812
cg23812744	chr11	46310910	46310911	-	CREB3L1	Body	3.33083	3.37728	9.05562	4.52728e-09	2.04369e-05	6.59992	cg22873371	chr4	39638033	39638034	+	C4orf34	5'UTR	3.47285	-3.54964	8.10425	6.66661e-09	1.9872e-05	9.14459	cg10810609	chr14	51657959	51657960	-	FRMD6	5'UTR	1.26642	-1.03352	5.82741	1.58365e-06	0.000171543	5.17414
cg27072734	chr19	33675542	33675543	-	CHST8	5'UTR	2.19495	2.26188	9.03558	4.71406e-09	2.11556e-05	6.57981	cg10219037	chr11	111879394	111879395	+	C11orf1;FDXACB1	5'UTR;1stExon	3.34402	-4.54671	17.8013	4.80372e-17	1.55719e-12	21.0673	cg12768447	chr10	67666172	67666173	+	CTNNA3	TSS1500;5'UTR	-1.02287	0.72743	-5.82092	1.61432e-06	0.000172747	5.15597
cg07019536	chr5	14872098	14872099	-	ANKH	TSS1500	1.88852	-5.7312	9.01548	4.90938e-09	2.1904e-05	6.55958	cg17285287	chr11	62528789	62528790	+	AHNAK	Body	1.38714	2.40335	5.79546	2.90599e-06	0.00395945	4.24152	cg17403875	chr14	55129638	55129639	+	LGALS3	5'UTR	1.00176	-4.21858	5.81943	1.62142e-06	0.000173266	5.15181
cg03410223	chr6	36885768	36885769	+	C6orf89	TSS200	4.05112	-3.15745	9.00739	4.99034e-09	2.21365e-05	6.55142	cg21631220	chr13	25659440	25659441	-	ATP8A2	Body	1.76096	-3.20045	8.64705	1.75109e-09	6.27806e-06	10.1701	cg26114571	chr19	3225004	3225005	-	BRUNOL5	Body	1.05138	-3.71215	5.81739	1.63123e-06	0.000173677	5.1461
cg15259572	chr19	1262968	1262969	+			2.5156	-3.76376	8.99737	5.09252e-09	2.246e-05	6.5413	cg06589191	chr11	133239657	133239658	+	OPCML	Body	-0.90574	4.74309	-4.87158	3.71707e-05	0.0304086	2.09596	cg09227136	chr9	124941338	124941339	-	GOLGA1	TSS1500	1.00352	-4.54762	5.7585	1.94128e-06	0.000186249	4.9813
cg13673252	chr8	119135574	119135575	+			4.67244	-3.21096	8.96348	5.45436e-09	2.38413e-05	6.50696	cg07124234	chr9	122722960	122722961	+	OR1L4	TSS1500	2.09449	0.62705	4.96284	2.88801e-05	0.0248546	2.30998	cg19192956	chr3	33097378	33097379	-	TMPPE;GLB1	TSS1500;TSS200	1.00364	-4.35175	5.74836	2.00032e-06	0.000188648	4.95292
cg13508672	chr14	68694931	68694932	+			2.44789	2.9477	8.96226	5.46786e-09	2.38413e-05	6.50572	cg06222469	chr1	247964387	247964388	-	OR2AK2;OR2L13	TSS1500;5'UTR	-0.94702	2.47276	-4.69597	6.03832e-05	0.0443605	1.68373	cg04665180	chr9	130172693	130172694	+	FREQ	1stExon	1.0276	-3.94804	5.74264	2.03441e-06	0.000190186	4.93692
cg01470666	chr1	184030565	184030566	-	COLGALT2	Body;5'UTR	2.2439	2.4961	8.94133	5.70504e-09	2.4735e-05	6.48443	cg08104202	chr1	169427474	169427475	+	C1orf114	TSS200	0.860453	-4.98814	4.90804	3.36064e-05	0.0280231	2.18148	cg04111177	chr5	143404042	143404043	-	NR3C1	5'UTR;TSS1500	1.02587	-3.96905	5.71156	2.23016e-06	0.000197579	4.84991
cg03245734	chr8	107497868	107497869	-	ANGPT1	5'UTR;1stExon	2.6185	-3.59801	8.92938	5.84529e-09	2.52007e-05	6.47223	cg13061886	chr2	227528214	227528215	+	AGFG1	Body	1.66544	1.92427	5.43995	7.72579e-06	0.00878526	3.42299	cg06729642	chr17	45247426	45247427	-	LOC100133991	TSS1500	1.01311	-3.99229	5.68382	2.42081e-06	0.000204553	4.77222
cg25261377	chr6	30345740	30345741	-	RPP21	Body	2.8108	-4.44666	8.91609	6.00526e-09	2.57457e-05	6.45866	cg07887224	chr6	15445929	15445930	-	JARID2	Body	-1.5853	2.38543	-7.47336	3.30662e-08	8.21895e-05	7.8886	cg14877066	chr16	24539420	24539421	-	RBBP6	TSS200	1.00206	-4.0289	5.67204	2.50668e-06	0.000207643	4.7392
cg18041048	chr2	210503199	210503200	-	CPS1	Body	3.02126	-3.36261	8.89202	6.30689e-09	2.68886e-05	6.43398	cg23562675	chr2	119350169	119350170	+	C2orf76	5'UTR	5.3146	-2.45858	5.07543	2.11518e-05	0.0197077	2.57369	cg03675884	chr16	67666840	67666841	-	C16orf86;C16orf48	1stExon;5'UTR;TSS200	1.40221	-4.22035	5.66077	2.59163e-06	0.00021079	4.70764
cg21218370	chr4	47386937	47386938	+	GABRB1	Body	2.13937	2.27684	8.84635	6.92271e-09	2.9351e-05	6.38693	cg23130651	chr10	22315313	22315314	-	COMMD3	TSS1500	-1.41778	2.49019	-5.10192	1.96579e-05	0.0186965	2.63564	cg16672770	chr16	88715499	88715500	-	FAM38A	3'UTR	-1.0063	2.51946	-5.64985	2.67663e-06	0.000213731	4.67707
cg27196081	chr10	101570387	101570388	+			2.03415	-5.93123	8.83464	7.09034e-09	2.98966e-05	6.37481	cg21989886	chr11	59615285	59615286	+	OSBP	Body	-1.34744	-4.77554	-4.84914	3.95497e-05	0.0320515	2.0433	cg21490793	chr19	38336565	38336566	+	CATSPERG	5'UTR	1.0017	-3.80496	5.62419	2.88777e-06	0.000221556	4.60516
cg09536782	chr2	118087957	118087958	-	INSIG2	TSS1500	3.56242	-3.6691	8.78292	7.88254e-09	3.30553e-05	6.32104	cg04269028	chr12	31450085	31450086	+	DENND5B	Body	-1.57923	2.37276	-8.74405	1.3846e-09	5.10528e-06	10.3479	cg26288249	chr9	110048674	110048675	+	AKAP2;PALM2-AKAP2	TSS200;Body	1.00442	-3.92149	5.61315	2.98365e-06	0.000225284	4.57422
cg24951235	chr5	31948325	31948326	-	PDZD2	Body	3.29443	-2.53355	8.75233	8.39347e-09	3.50066e-05	6.28904	cg04379144	chr16	19884995	19884996	+	GPRC5B	TSS200;Body	-1.1188	-5.4749	-4.66635	6.55273e-05	0.046986	1.61418	cg23013392	chr3	51942208	51942209	-	RRP9;PARP3	TSS1500;TSS200	1.01072	-3.60265	5.5994	3.10744e-06	0.000230254	4.53571
cg12332414	chr10	69268354	69268355	+			2.32464	2.35019	8.73014	8.78553e-09	3.64437e-05	6.26573	cg07248043	chr3	125595493	125595494	+	OSBPL11	5'UTR;1stExon	1.23522	-6.06993	5.75686	3.23047e-06	0.00431096	4.15322	cg25631919	chr14	47343987	47343988	-	MDGA2	TSS1500;Body	-1.0628	0.831265	-5.58037	3.28745e-06	0.000237124	4.48238
cg17502532	chr9	98796714	98796715	-	ANKS6	TSS200	2.23405	-6.16083	8.72375	8.90173e-09	3.67271e-05	6.25901	cg04923144	chr19	15419377	15419378	+	AKAP8L	TSS1500	-1.23672	-4.16303	-5.32441	1.06278e-05	0.0113889	3.15469	cg12593812	chr3	51956622	51956623	+	GPR62	1stExon	1.25606	-3.97386	5.56218	3.46927e-06	0.000242986	4.43139
cg03149928	chr2	218292656	218292657	+	TMBIM1;PNKD	TSS200;Body	6.7492	-4.87153	8.69634	9.41901e-09	3.86536e-05	6.23009	cg25648091	chr14	70641767	70641768	+	LOC101928075;TTC9	TSS1500;TSS200	4.33278	-5.60696	21.6086	2.68747e-19	2.32315e-14	23.3093	cg09425179	chr3	120093762	120093763	+	GSK3B	1stExon;5'UTR	1.05876	-3.8948	5.54008	3.70368e-06	0.000250662	4.36946
cg11987757	chr9	121963777	121963778	+	TTLL11	Body	2.74731	-2.24342	8.64712	1.04273e-08	4.25637e-05	6.17784	cg14866423	chr4	184617401	184617402	-	LVCAT8	Body	1.85088	1.8175	7.10457	8.62462e-08	0.000193928	7.12332	cg21522516	chr1	11762046	11762047	+	C1orf167	TSS200	1.00099	-3.54359	5.51222	4.02199e-06	0.000261367	4.29137
cg11228113	chr1	149843651	149843652	+	HIST2H2AA3;HIST2H2AA4	TSS1500	2.67372	-4.80654	8.63892	1.06056e-08	4.30625e-05	6.16911	cg04713327	chr4	186191369	186191370	+	CYP4V2	TSS200	1.21501	-5.22679	6.04743	1.45968e-06	0.00220041	4.81386	cg25828205	chr12	125983528	125983529	-	LINC00939	TSS200	1.15412	-3.89634	5.44384	4.92411e-06	0.000290451	4.0997
cg03574832	chr4	183825611	183825612	+			2.17312	2.1577	8.61669	1.11055e-08	4.4855e-05	6.14536	cg17397147	chr18	24272357	24272358	+	OSBPL1A	TSS200;Body	1.06754	-3.21714	4.63328	7.17857e-05	0.0499922	1.53655	cg15658543	chr7	2986675	2986676	+	CARD11	5'UTR	-1.36488	0.717733	-5.42716	5.17343e-06	0.000298123	4.05293
cg13978777	chr19	2491827	2491828	+			2.66835	-3.20999	8.60164	1.14577e-08	4.60354e-05	6.12923	cg17997673	chr1	51616725	51616726	+	OSBPL9	TSS200	-2.42851	-2.05613	-9.34338	3.33532e-10	1.43362e-06	11.4106	cg26742859	chr11	45847219	45847220	+	CRY2	TSS200;5'UTR;1stExon	1.03172	-4.27439	5.42165	5.2585e-06	0.000300475	4.03748
cg04843555	chr5	17359905	17359906	-			2.58991	-3.20862	8.58414	1.18816e-08	4.72134e-05	6.11044	cg21490485	chr14	105369759	105369760	-	PACS2	Body	2.5984	4.72719	8.00239	8.60424e-09	2.48849e-05	8.94644	cg25399071	chr10	87926976	87926977	-	PTEN	5'UTR;Body	-1.00723	0.446382	-5.41515	5.36051e-06	0.000303834	4.01928
cg17913306	chr14	91754041	91754042	+			2.16605	1.43032	8.58196	1.19355e-08	4.72134e-05	6.1081	cg06284169	chr3	196739606	196739607	-	PAK2	TSS1500	1.60553	-2.97707	7.14953	7.66666e-08	0.000172887	7.21782	cg04630161	chr4	68314247	68314248	+	YTHDC1	Body	-1.07395	1.72372	-5.39545	5.68244e-06	0.00031338	3.96405
cg05770946	chr6	100453495	100453496	-	SIM1	Body	2.47764	-2.26794	8.58524	1.18546e-08	4.72134e-05	6.11162	cg15772801	chr6	18154935	18154936	+	KDM1B;TPMT	TSS1500;5'UTR	-1.07809	-4.01836	-5.12002	1.86981e-05	0.018026	2.67797	cg22073398	chr1	22052532	22052533	-	CDC42	TSS200	1.14464	-3.62289	5.3751	6.03513e-06	0.000323652	3.90702
cg17380943	chr13	98448252	98448253	+	FARP1	Body	2.84199	3.0252	8.5276	1.33651e-08	5.25974e-05	6.0494	cg05599246	chr5	1343477	1343478	+	CLPTM1L	Body	2.76001	2.7978	16.164	6.00134e-16	1.21923e-11	19.8044	cg19289870	chr15	76862520	76862521	+	SCAPER	TSS1500;Body	-1.04924	0.532002	-5.37412	6.05271e-06	0.000324232	3.90427
cg18380173	chr19	58013127	58013128	-			2.92805	3.16349	8.51302	1.3778e-08	5.39456e-05	6.03356	cg25933692	chr15	40269654	40269655	+	PAK6	Body	-1.33734	0.105774	-6.22885	8.91695e-07	0.00147603	5.22127	cg16812355	chr3	189305620	189305621	+	TPRG1	Body	1.48006	-0.913816	5.34679	6.56254e-06	0.00033873	3.82769
cg05875331	chr11	100671486	100671487	+			1.65702	2.6053	8.51022	1.38587e-08	5.39862e-05	6.03052	cg03152082	chr4	168884262	168884263	+	PALLD	Body	-1.22988	2.82118	-6.15715	1.0831e-06	0.001741	5.06076	cg07601747	chr3	175132104	175132105	-	NAALADL2	Body	1.01394	1.22264	5.32767	6.94447e-06	0.000348909	3.77412
cg02730299	chr5	95711300	95711301	-			2.90569	1.26019	8.4903	1.44473e-08	5.59947e-05	6.00884	cg17216414	chr12	56316457	56316458	+	PAN2;CNPY2	3'UTR;TSS200	1.94879	-4.56846	6.09807	1.27174e-06	0.00197881	4.928	cg10489650	chr18	3512190	3512191	-	DLGAP1	Body	1.13398	-0.269233	5.23932	9.01898e-06	0.000405528	3.52663
cg13381718	chr12	108561572	108561573	+	ISCU;SART3	TSS1500;TSS200	3.58012	-3.3141	8.4861	1.45747e-08	5.62046e-05	6.00426	cg01597387	chr14	23988999	23989000	-	DHRS4L2	1stExon	-2.22761	-2.15209	-6.40002	5.61505e-07	0.000992835	5.60177	cg08881780	chr4	89839396	89839397	+	SNCA-AS1;SNCA	Body;TSS1500	-1.11495	1.3584	-5.20485	9.9869e-06	0.000429548	3.43012
cg22863802	chr4	39480514	39480515	+	LOC401127	Body	-1.45289	3.32969	-8.45172	1.56619e-08	6.00953e-05	5.96665	cg16027574	chr17	13005121	13005122	-	ELAC2	Body	1.12388	2.08364	4.73042	5.49048e-05	0.0414312	1.76461	cg27633010	chr10	133283973	133283974	-	TUBGCP2	Body	1.52422	0.70834	5.15324	1.16331e-05	0.000469519	3.28569
cg16230307	chr14	35045910	35045911	-	FAM177A1	TSS1500;5'UTR	2.69883	-4.4997	8.43585	1.61916e-08	6.18188e-05	5.94922	cg24308286	chr4	169620658	169620659	+	CLCN3	1stExon;5'UTR	-0.956581	-4.56257	-4.97553	2.78839e-05	0.0243747	2.33973	cg08253463	chr7	66114954	66114955	-	CRCP	Body;5'UTR;1stExon	1.12562	-4.15112	5.10261	1.35105e-05	0.000512672	3.14409
cg26061304	chr8	135457237	135457238	+	KHDRBS3	TSS1500	4.29352	-6.17574	8.40664	1.72154e-08	6.54022e-05	5.91705	cg06495009	chr9	1050012	1050013	-	DMRT2	TSS1500	3.18867	-4.6394	15.5102	1.74434e-15	2.95019e-11	19.2367	cg11331216	chr10	79003680	79003681	+	ZMIZ1-AS1	Body	-1.04922	-0.143949	-5.05633	1.54893e-05	0.000556013	3.01475
cg03419596	chr13	46387444	46387445	+	KIAA0226L	1stExon;5'UTR	1.91556	-5.36945	8.40139	1.74066e-08	6.58029e-05	5.91124	cg05757385	chr7	87153119	87153120	+	DMTF1	5'UTR;Body	-5.17775	-4.52544	-5.76513	3.15804e-06	0.0042361	4.17214	cg11480019	chr10	74177224	74177225	+	ADK	Body	1.40236	-3.23777	5.0365	1.64231e-05	0.000575853	2.95937
cg00397479	chr6	31863733	31863734	-	NEU1;SLC44A4	TSS1500;Body	1.99737	-3.80492	8.36109	1.89471e-08	7.12752e-05	5.86658	cg21218370	chr4	47386937	47386938	+	GABRB1	Body	2.23683	2.3231	9.68293	1.52054e-10	7.16952e-07	11.9854	cg08340572	chr15	75903798	75903799	-	FBXO22	TSS200	1.032	-4.08088	5.0076	1.78852e-05	0.000606909	2.87868
cg09520791	chr3	194769152	194769153	-	LOC100507391	Body	2.08739	-4.39284	8.31066	2.10747e-08	7.8892e-05	5.81033	cg09000112	chr5	107671864	107671865	+	EFNA5	TSS1500	4.66615	-4.49744	17.042	1.51131e-16	3.563e-12	20.5081	cg00031393	chr13	51689518	51689519	-	WDFY2	Body	-1.01408	0.912171	-4.98847	1.89234e-05	0.000629546	2.82531
cg05439204	chr7	158062001	158062002	+	PTPRN2	Body	2.55816	2.80557	8.29496	2.1786e-08	8.11589e-05	5.79273	cg18761894	chr1	161526189	161526190	-	HSPA6	1stExon	1.37108	1.23832	8.15235	5.91268e-09	1.81104e-05	9.23753	cg09734044	chr22	37514847	37514848	-	CARD10	Body	1.1738	-1.54461	4.98112	1.93384e-05	0.000638164	2.80479
cg22873371	chr4	39638033	39638034	+	C4orf34	5'UTR	3.85658	-3.4497	8.28939	2.20442e-08	8.1724e-05	5.78648	cg04280677	chr19	10543817	10543818	-	ATG4D	TSS200	1.11176	-4.99378	6.37586	5.99294e-07	0.00105011	5.5483	cg08446512	chr9	106933502	106933503	-	MIR548Q;ZNF462	Body	-1.05784	0.448194	-4.94665	2.1407e-05	0.000679882	2.70867
cg24744710	chr12	75130945	75130946	+	KCNC2	Body	3.67609	-3.44012	8.27618	2.26697e-08	8.3639e-05	5.77162	cg21511293	chr15	40369674	40369675	+	DISP2	Body	-1.26351	2.1555	-6.01429	1.59764e-06	0.00236304	4.739	cg25135957	chr5	149792576	149792577	-	PPARGC1B	Body	-1.05632	1.6135	-4.94173	2.17199e-05	0.000686091	2.69495
cg08091806	chr22	17558314	17558315	+			2.11815	2.01527	8.27231	2.2856e-08	8.39228e-05	5.76727	cg21796547	chr14	73238749	73238750	+	PAPLN	5'UTR	1.76547	-4.27615	6.67559	2.68207e-07	0.00053641	6.20577	cg17336584	chr6	12750024	12750025	+	PHACTR1	Body	1.08588	-4.29008	4.89544	2.48934e-05	0.000748614	2.566
cg20521702	chr3	98733968	98733969	-	ST3GAL6	5'UTR	2.53261	-2.7697	8.25087	2.39189e-08	8.74073e-05	5.74309	cg19240869	chr21	38768859	38768860	+	LINC00114	Body	2.54837	-2.92577	7.62656	2.23105e-08	5.82465e-05	8.19984	cg10818896	chr6	32295558	32295559	-	C6orf10	Body	-1.24103	0.351988	-4.88601	2.55943e-05	0.00076131	2.53974
cg18899501	chr12	68336831	68336832	-			-3.20903	-3.4053	-8.19077	2.71783e-08	9.88476e-05	5.6749	cg04304255	chr13	66580959	66580960	+	PCDH9	Body	-1.33654	2.41181	-5.17594	1.60189e-05	0.0160095	2.80864	cg19412678	chr4	73404315	73404316	-	ALB	5'UTR;1stExon	-1.03134	1.50151	-4.85842	2.77601e-05	0.000802207	2.46295
cg01136278	chr13	29920493	29920494	+	LINC00572	Body	3.87232	-3.54713	8.18105	2.77469e-08	0.000100439	5.66381	cg11601112	chr2	183078591	183078592	-	DUSP19	5'UTR;1stExon	-1.78156	-4.57714	-7.27131	5.57999e-08	0.000130759	7.47209	cg09448982	chr19	52527743	52527744	-	ZNF808	5'UTR	1.14762	-4.05415	4.84509	2.887e-05	0.00082217	2.4259
cg06663665	chr8	15238552	15238553	-	SGCZ	TSS1500	2.30943	-3.23513	8.16271	2.88538e-08	0.000103956	5.64284	cg06491137	chr12	70366244	70366245	+	KCNMB4	TSS200	1.01284	-3.32273	4.76648	4.96989e-05	0.0385114	1.84929	cg08424722	chr6	36387939	36387940	+	ETV7	TSS200	1.01357	-2.24452	4.76363	3.66808e-05	0.000963004	2.19963
cg05527918	chr6	131627958	131627959	-	MED23	Body	1.76986	-1.95215	8.1257	3.12272e-08	0.000111981	5.60038	cg00158184	chr7	133428306	133428307	-	EXOC4	Body	1.99788	2.6244	4.68411	6.23926e-05	0.0455357	1.65588	cg01597387	chr14	23988999	23989000	-	DHRS4L2	1stExon	1.06562	-2.28657	4.73713	3.96476e-05	0.00101415	2.12616
cg14335604	chr7	127858191	127858192	-	SND1	Body	2.45441	2.73461	8.10013	3.29832e-08	0.000117183	5.57091	cg02648562	chr3	42936151	42936152	+	KRBOX1-AS1;KRBOX1	Body;TSS200	-2.31661	0.63183	-6.91182	1.43238e-07	0.000303647	6.71459	cg19049520	chr22	37510393	37510394	+	CARD10	Body	1.2303	-0.790207	4.68473	4.62335e-05	0.00112246	1.98103
cg02243946	chr8	1475186	1475187	+			1.29086	2.94258	8.10178	3.28671e-08	0.000117183	5.57281	cg13121939	chr5	141475546	141475547	-	PCDHGC3;PCDHGA8;PCDHGB5;PCDHGA9;PCDHGB6;PCDHGA10;PCDHGB7;PCDHGA11;PCDHGA12;PCDHGA1;PCDHGA2;PCDHGA3;PCDHGB1;PCDHGA4;PCDHGB2;PCDHGA5;PCDHGB3;PCDHGA6;PCDHGA7;PCDHGB4	TSS1500;Body	1.11821	-2.42317	4.97162	2.8187e-05	0.024525	2.33057	cg22003366	chr5	120464448	120464449	+	PRR16	1stExon;5'UTR	1.15844	-4.07023	4.65837	4.99446e-05	0.00118118	1.90814
cg19822596	chr20	53828538	53828539	+			2.80512	-4.05357	8.04942	3.67733e-08	0.000130047	5.51213	cg03135853	chr2	182242493	182242494	+	PDE1A	Body	1.24325	3.07188	4.74908	5.21465e-05	0.0397677	1.80843	cg27575607	chr1	5882452	5882453	-	NPHP4	Body	1.1032	0.744289	4.62868	5.44793e-05	0.00125201	1.82611
cg03837546	chr2	65163425	65163426	+			2.51052	2.32176	8.03633	3.78233e-08	0.000133146	5.49688	cg09198448	chr7	32071024	32071025	-	PDE1C	5'UTR	-1.04635	-5.06243	-4.7643	5.00003e-05	0.0385912	1.84415	cg08142918	chr16	86512768	86512769	-	FOXF1	Body	1.01415	-3.64144	4.62263	5.54527e-05	0.00126694	1.80939
cg05007115	chr11	107458117	107458118	-	CWF19L2	TSS1500	-2.42725	-3.78719	-8.01053	3.99826e-08	0.000140105	5.46675	cg13525835	chr18	23155155	23155156	+	CABLES1	Body;TSS1500	-0.900202	3.31725	-5.96514	1.82692e-06	0.0026468	4.62772	cg14558639	chr19	35269774	35269775	+	USF2	Body	1.1957	-4.6472	4.60535	5.83263e-05	0.0013104	1.76172
cg17984924	chr12	53441318	53441319	-	PRR13	TSS1500	2.91318	-3.4871	8.00728	4.02629e-08	0.000140446	5.46295	cg00109300	chr6	142944669	142944670	+	HIVEP2	5'UTR	1.12672	-4.33634	4.65764	6.71214e-05	0.0478206	1.59373	cg25494804	chr12	561444	561445	-	B4GALNT3	Body	-1.03492	1.7925	-4.60104	5.90663e-05	0.00132119	1.74982
cg07167608	chr2	238522931	238522932	-	LINC01107	Body	5.1449	1.83438	7.92536	4.80553e-08	0.000166869	5.36648	cg13730859	chr3	184170117	184170118	+	DVL3	Body	-1.49984	4.57065	-5.74503	3.33704e-06	0.00443795	4.12613	cg03044157	chr2	186667491	186667492	+	ITGAV	Body	-1.01051	1.05402	-4.50556	7.80476e-05	0.00160279	1.487
cg17348514	chr22	20552079	20552080	-	MED15	Body	2.81846	2.81762	7.92304	4.82965e-08	0.000166951	5.36374	cg22295389	chr7	133252346	133252347	-	EXOC4	TSS1500	2.13946	2.3986	9.0638	6.44094e-10	2.583e-06	10.9226	cg12011136	chr7	4862119	4862120	-	PAPOLB;RADIL	TSS200;Body	1.37694	-3.85539	4.41374	0.000101943	0.00191985	1.2353
cg04919293	chr1	180611767	180611768	+			2.70247	-3.54727	7.91528	4.91159e-08	0.000168915	5.35453	cg06531595	chr4	119518581	119518582	+	PDE5A	Body	-1.07353	2.49494	-5.89068	2.23909e-06	0.00317304	4.45864	cg22702618	chr19	18594302	18594303	-	CRLF1	Body	1.12857	-4.06084	4.40288	0.000105207	0.00195924	1.20563
cg11015305	chr4	184812323	184812324	-	ACSL1	TSS200;5'UTR	2.55162	2.72387	7.9135	4.93049e-08	0.000168915	5.35243	cg03703887	chr11	34251564	34251565	-	ABTB2	Body	-2.37778	-3.6227	-4.73839	5.3709e-05	0.0407264	1.78333	cg13037738	chr8	141238781	141238782	-	SLC45A4	Body	1.03441	-1.59607	4.36921	0.000116	0.00209144	1.11367
cg06855185	chr11	12233697	12233698	+	MICAL2	Body	2.3461	2.98459	7.90414	5.03156e-08	0.000171611	5.34131	cg16230307	chr14	35045910	35045911	-	FAM177A1	TSS1500;5'UTR	2.0259	-4.56629	6.79135	1.97091e-07	0.00040565	6.45615	cg23537419	chr7	128893534	128893535	+	KCP	Body	1.04421	-2.96296	4.3159	0.000135355	0.00232819	0.968436
cg24659419	chr7	55433404	55433405	-	LANCL2	3'UTR	2.74525	-2.76282	7.88804	5.21041e-08	0.000176925	5.32215	cg15895253	chr7	153948040	153948041	-	DPP6	Body	0.773228	3.19722	5.30098	1.13383e-05	0.0120371	3.10018	cg02152233	chr1	28863277	28863278	+	OPRD1	Body	-1.0275	2.2281	-4.29658	0.000143128	0.00242028	0.915911
cg03865322	chr6	159253896	159253897	-	FNDC1	Body	2.52978	2.23033	7.80417	6.25343e-08	0.000211407	5.22166	cg27287254	chr6	33192290	33192291	+	COL11A2	5'UTR;1stExon	-0.93552	-3.38905	-4.71528	5.72478e-05	0.0428667	1.72908	cg07691761	chr5	132557019	132557020	-	RAD50	5'UTR;1stExon	1.04708	-4.33302	4.29263	0.000144771	0.00243986	0.905174
cg02383674	chr7	2048184	2048185	+	MAD1L1	Body	2.09415	2.84362	7.80051	6.30348e-08	0.000212164	5.21725	cg18953405	chr1	6424760	6424761	-	ESPN	TSS200	2.81602	-5.97073	6.16947	1.04749e-06	0.00169075	5.08838	cg23691642	chr1	161524307	161524308	-	HSPA6	5'UTR;1stExon	1.01583	-3.77183	4.27453	0.000152535	0.00253068	0.856043
cg04694415	chr1	64847102	64847103	+	JAK1	Body	2.45825	2.85185	7.79541	6.37401e-08	0.000213601	5.2111	cg07836887	chr17	5443128	5443129	+	DHX33	3'UTR	-1.50656	2.77933	-8.78454	1.25578e-09	4.69706e-06	10.4217	cg09009784	chr17	33667018	33667019	+	ASIC2	Body	1.49843	-1.50597	4.22533	0.000175775	0.00279289	0.722728
cg04986097	chr5	40835521	40835522	-	RPL37	TSS1500	2.84263	-4.70556	7.77711	6.63389e-08	0.000221343	5.18898	cg22409775	chr2	127526444	127526445	+	IWS1	1stExon;5'UTR	1.12014	-5.27138	4.79758	4.56076e-05	0.0358576	1.92228	cg03987199	chr1	28863143	28863144	+	OPRD1	Body	-1.04975	2.85392	-4.12417	0.000235018	0.00341024	0.449945
cg02648562	chr3	42936151	42936152	+	KRBOX1-AS1;KRBOX1	Body;TSS200	-2.4062	0.585182	-7.7662	6.79396e-08	0.00022473	5.17577	cg19361746	chr10	67828165	67828166	+	DNAJC12	Body	1.82613	2.26869	6.48221	4.50116e-07	0.000822758	5.78304	cg04803994	chr11	1571357	1571358	-	HCCA2;LOC338651;DUSP8	Body;TSS1500;5'UTR	1.06153	-2.87174	4.11625	0.000240406	0.00346117	0.428675
cg23454826	chr15	83565369	83565370	+	SH3GL3	5'UTR;Body	2.20362	2.37095	7.7677	6.77182e-08	0.00022473	5.17758	cg17272843	chr11	78023234	78023235	+	KCTD14	1stExon	-1.79219	-3.64005	-6.25382	8.33385e-07	0.00139336	5.27702	cg01430970	chr17	81947343	81947344	-	MYADML2	TSS200	-1.22723	1.63219	-4.09777	0.000253457	0.00358826	0.379074
cg14328664	chr8	19313689	19313690	+	SH2D4A	TSS1500;5'UTR;1stExon	-2.43281	-5.6418	-7.7282	7.38328e-08	0.000242136	5.12959	cg06816107	chr8	36784153	36784154	-	KCNU1	TSS200	-1.41682	2.48277	-7.58389	2.4887e-08	6.36907e-05	8.11356	cg04733744	chr2	240896045	240896046	-	C2orf54	1stExon;5'UTR	1.12324	-3.08159	4.07843	0.000267859	0.00372239	0.327237
cg00407962	chr6	47310204	47310205	-	TNFRSF21	TSS1500	-1.93648	-3.84519	-7.72997	7.35472e-08	0.000242136	5.13174	cg07830110	chr22	38398279	38398280	+	LOC400927	Body	-1.07964	-3.56181	-5.10343	1.95755e-05	0.0186638	2.63919	cg04255391	chr8	143934229	143934230	-	PLEC1	Body	1.04022	-3.35241	4.07344	0.000271698	0.00376022	0.313891
cg26054782	chr12	25648720	25648721	+	LMNTD1	TSS200	1.87447	-1.76601	7.72257	7.47491e-08	0.000244098	5.12273	cg11922066	chr5	158882823	158882824	-	EBF1	Body	1.53631	2.65955	5.03727	2.35068e-05	0.0215155	2.48436	cg25630384	chr6	119309416	119309417	-	MAN1A1	Body	-1.53601	-0.541376	-3.98658	0.000347931	0.00446075	0.0821345
cg00365505	chr7	150368912	150368913	-	REPIN1	5'UTR;1stExon	1.66208	-5.9029	7.6942	7.95503e-08	0.000258676	5.08805	cg13495038	chr10	132768834	132768835	-	INPP5A	Body	-1.41642	4.19148	-8.35285	3.59682e-09	1.17084e-05	9.62063	cg07920561	chr19	33473326	33473327	-	PEPD	Body	1.12121	-2.21748	3.95926	0.000375974	0.00470383	0.00956489
cg12132765	chr4	87356312	87356313	+	HSD17B11	Body	2.79175	2.93011	7.64933	8.77991e-08	0.000284294	5.03294	cg25833403	chr13	71478320	71478321	-	DACH1	Body	-1.48792	2.48393	-5.46786	7.15344e-06	0.00829853	3.48765	cg18968090	chr10	70672705	70672706	-	ADAMTS14	TSS200	1.07645	-5.23049	3.88583	0.000462732	0.00542019	-0.184647
cg05423144	chr4	138871075	138871076	+			2.85269	-3.91978	7.63223	9.11691e-08	0.000293088	5.01184	cg04434611	chr4	94535229	94535230	+	PDLIM5	5'UTR;Body	-2.0455	-5.00578	-7.63867	2.16297e-08	5.70993e-05	8.22429	cg25510090	chr19	56105337	56105338	-	ZNF787	5'UTR	1.0085	-4.0833	3.88492	0.000463929	0.00543032	-0.187063
cg22588307	chr17	35448375	35448376	+	SLFN13	5'UTR	-1.85206	-4.80879	-7.63168	9.12788e-08	0.000293088	5.01117	cg19259783	chr1	241531667	241531668	+	KMO	TSS1500	-1.83901	-3.53941	-6.73368	2.29746e-07	0.000466688	6.33167	cg21646955	chr6	35141144	35141145	+	TCP11	Body;5'UTR	-1.01325	-5.16339	-3.87436	0.000477947	0.00554129	-0.214886
cg04251872	chr12	93570627	93570628	-	SOCS2	5'UTR	1.98001	-3.6097	7.60932	9.58941e-08	0.000306624	4.98349	cg00556087	chr10	96832347	96832348	+	LCOR	1stExon;TSS1500;5'UTR	-1.53137	-4.7253	-6.14099	1.13172e-06	0.00179205	5.02447	cg26141324	chr19	17818261	17818262	-	INSL3	Body	1.04239	-2.30908	3.86868	0.000485654	0.00560339	-0.229834
cg06481122	chr15	37110887	37110888	+			-2.39515	-4.32375	-7.59522	9.89269e-08	0.000315009	4.966	cg15686796	chr5	31914257	31914258	-	PDZD2	Body	2.61393	1.58317	8.6747	1.63751e-09	5.95315e-06	10.2209	cg01465620	chr3	38454605	38454606	-	LOC100128640;ACVR2B	Body	-1.04816	-3.43677	-3.84891	0.000513443	0.00582361	-0.281819
cg08559214	chr2	167983393	167983394	+	STK39	Body	-1.3382	3.1957	-7.59041	9.99832e-08	0.000317057	4.96003	cg04350064	chr13	51148290	51148291	+	LINC00371	Body	1.55063	1.28999	7.53877	2.79432e-08	7.08132e-05	8.02197	cg09044186	chr11	116790672	116790673	-	APOA5	Body	-1.2372	2.64873	-3.80815	0.000575726	0.0063	-0.388724
cg08485236	chr2	64116142	64116143	+	PELI1	5'UTR	3.35728	-2.64453	7.57932	1.02465e-07	0.000323589	4.94624	cg09461286	chr16	10182224	10182225	+	GRIN2A	5'UTR;TSS200;1stExon	-1.3851	-4.66562	-4.8208	4.27721e-05	0.0342297	1.9768	cg25290617	chr17	80966310	80966311	+	RPTOR	3'UTR	-1.08618	2.24669	-3.80454	0.000581574	0.00634158	-0.398158
cg16563938	chr1	3638878	3638879	+	WDR8	Body	-1.20787	3.93904	-7.47178	1.30072e-07	0.000409089	4.81137	cg15682473	chr14	50443964	50443965	-	MAP4K5	Body	-1.70392	1.39252	-5.35935	9.65036e-06	0.0104859	3.23592	cg05861938	chr1	221838007	221838008	-	LOC101929771	Body	1.0294	-2.89126	3.7872	0.000610532	0.00656051	-0.443499
cg26288715	chr6	135185696	135185697	+	MYB	Body	2.43071	-3.05127	7.44851	1.36987e-07	0.000429082	4.78193	cg04683612	chr22	32476833	32476834	-	FBXO7	5'UTR;Body	4.37852	-2.36847	8.22899	4.88653e-09	1.53915e-05	9.3848	cg26981201	chr5	91383716	91383717	-	LOC100129716;ARRDC3	Body;TSS1500	1.09364	-2.95771	3.73823	0.000700068	0.00720732	-0.571105
cg15966070	chr1	7442353	7442354	-	CAMTA1	Body	-1.46902	3.08237	-7.44464	1.38176e-07	0.000431045	4.77701	cg10787364	chr10	115879824	115879825	-	ATRNL1	Body	1.88499	-3.53559	6.81791	1.83675e-07	0.000383104	6.51332	cg11516609	chr14	36982424	36982425	-	SLC25A21	Body	1.03735	-2.80491	3.70694	0.000763822	0.00764955	-0.652305
cg06753689	chr10	988090	988091	+	GTPBP4	TSS1500	4.8496	-3.8121	7.37613	1.61023e-07	0.000498267	4.6897	cg23282561	chr4	1235604	1235605	+	CTBP1	Body	2.38514	3.36896	7.58147	2.5042e-08	6.3877e-05	8.10866	cg18032891	chr8	13566880	13566881	+	C8orf48	1stExon;5'UTR	1.14011	-3.70976	3.69829	0.000782402	0.00777694	-0.674687
cg23627038	chr7	120859492	120859493	-	TSPAN12	TSS1500	-1.855	2.93969	-7.37752	1.60523e-07	0.000498267	4.69148	cg14838044	chr1	89559017	89559018	-	LRRC8B	5'UTR;1stExon	1.54214	2.22036	7.20771	6.58567e-08	0.000151586	7.33959	cg21747549	chr13	114039007	114039008	+	RASA3	Body	1.12188	0.0987985	3.68194	0.000818775	0.00802688	-0.716991
cg11328954	chr4	83002315	83002316	+	LIN54	5'UTR;Body	2.59269	2.98369	7.37293	1.62181e-07	0.000499834	4.6856	cg09143779	chr6	116386770	116386771	-	DSE	5'UTR	1.40569	-1.15826	5.52063	6.18503e-06	0.00736894	3.60975	cg24742444	chr12	49130777	49130778	-	TUBA1B	Body	1.0877	-3.82604	3.67426	0.00083641	0.00814836	-0.736824
cg18137347	chr8	22442987	22442988	-	PPP3CC	Body	2.69956	-3.49771	7.36479	1.65165e-07	0.000506994	4.67516	cg14543412	chr6	26223872	26223873	-	HIST1H3E	TSS1500	-1.02654	-4.4112	-5.27067	1.23287e-05	0.0129617	3.02959	cg14852063	chr10	75127602	75127603	+	SAMD8	5'UTR	1.06263	-3.54748	3.6695	0.000847521	0.00822248	-0.749106
cg20684251	chr19	51337300	51337301	-	VSIG10L	Body	1.88404	1.96985	7.35314	1.69532e-07	0.000518327	4.66021	cg05512505	chr19	7903978	7903979	-	MAP2K7	1stExon	-1.20083	-4.66483	-5.65777	4.24068e-06	0.00541745	3.92589	cg12175642	chr2	74482892	74482893	+	CCDC142;TTC31	1stExon;5'UTR;TSS200	1.03866	-4.56387	3.66557	0.000856799	0.00828589	-0.759236
cg07010741	chr17	29076805	29076806	-	TIAF1;MYO18A	TSS1500;Body	2.06658	-2.11774	7.33194	1.77784e-07	0.0005414	4.63294	cg10782958	chr5	172958448	172958449	-	LOC100268168;RPL26L1	Body;TSS1500	2.44622	-4.85005	5.69664	3.81114e-06	0.00496657	4.01518	cg18065318	chr4	139280279	139280280	+	C4orf49	5'UTR;1stExon	1.03901	-3.28208	3.66485	0.000858509	0.00829688	-0.761091
cg20776069	chr8	9026117	9026118	+	ERI1	Body	-1.44448	3.13559	-7.30597	1.88462e-07	0.000571648	4.59942	cg24682621	chr1	239754825	239754826	+	CHRM3	5'UTR	-1.02723	3.02825	-5.80136	2.85944e-06	0.00390285	4.25499	cg17822947	chr1	207669572	207669573	-	CR1L	Body	1.20643	-3.98433	3.66083	0.00086813	0.00836063	-0.77146
cg14624207	chr11	68374730	68374731	+	LRP5	Body	1.1704	-0.025509	7.30405	1.89278e-07	0.000571862	4.59694	cg02750420	chr8	109335760	109335761	+	ENY2	5'UTR;Body	1.05783	2.79417	5.48876	6.75291e-06	0.00791223	3.53603	cg20264068	chr1	207669582	207669583	-	CR1L	Body	1.32101	-3.91552	3.65387	0.000885034	0.00847428	-0.7894
cg10787364	chr10	115879824	115879825	-	ATRNL1	Body	2.69111	-3.33493	7.19721	2.40827e-07	0.000724755	4.45774	cg00478127	chr3	57078560	57078561	+	ARHGEF3	5'UTR	-1.47001	-4.27507	-5.33538	1.03106e-05	0.0111015	3.18021	cg15593298	chr3	142963154	142963155	+	PAQR9	1stExon	1.00137	-5.05024	3.6304	0.000944414	0.0088622	-0.84979
cg12977960	chr18	54942278	54942279	+	CCDC68	Body	2.49946	2.25514	7.19431	2.42412e-07	0.000726676	4.45393	cg27579501	chr19	41223752	41223753	-	AXL	Body	3.53453	-0.17666	6.25328	8.3459e-07	0.00139336	5.27583	cg10901867	chr4	2062626	2062627	+	NAT8L	Body	1.14024	0.97702	3.57308	0.00110607	0.00986947	-0.996578
cg04318855	chr2	225041368	225041369	-	DOCK10	Body	7.31855	-3.42061	7.15416	2.65487e-07	0.000792415	4.40107	cg24580526	chr12	123272192	123272193	+	CDK2AP1	TSS200	2.47436	-4.32877	6.04679	1.46224e-06	0.00220041	4.81241	cg02743650	chr11	18706005	18706006	-	IGSF22	Body	-1.45211	-2.05444	-3.55363	0.00116675	0.0102347	-1.04616
cg02782052	chr16	59755581	59755582	-	LOC644649	TSS1500	-1.52342	2.95714	-7.15263	2.66408e-07	0.000792415	4.39905	cg23699062	chr7	1739129	1739130	-	ELFN1	5'UTR	1.24205	1.69645	4.65884	6.68993e-05	0.047706	1.59655	cg18417954	chr19	55161145	55161146	+	C19orf51	Body	1.30734	-4.15959	3.49284	0.00137792	0.0114497	-1.20039
cg22094927	chr10	11379605	11379606	+			2.07336	2.01103	7.14876	2.68754e-07	0.000796308	4.39395	cg24951235	chr5	31948325	31948326	-	PDZD2	Body	2.71081	-2.73711	7.04556	1.00691e-07	0.000223183	6.99883	cg09902354	chr3	46558468	46558469	-	LRRC2-AS1;LRRC2	Body;5'UTR	1.18075	-0.113022	3.47297	0.00145464	0.0118807	-1.25057
cg11998420	chr9	69583990	69583991	-	APBA1	5'UTR	2.66953	2.21186	7.14574	2.70604e-07	0.000798706	4.38995	cg02861542	chr4	145097583	145097584	+	ANAPC10;ABCE1	5'UTR;TSS1500;Body	1.9097	-4.02411	7.32877	4.80607e-08	0.000116031	7.59123	cg11885357	chr3	138434060	138434061	-	ESYT3	TSS1500	-1.05013	-1.09046	-3.42829	0.00164238	0.0128984	-1.36289
cg22033754	chr1	211654948	211654949	-			-1.50274	3.37528	-7.12727	2.82186e-07	0.000820407	4.36551	cg08485236	chr2	64116142	64116143	+	PELI1	5'UTR	2.98524	-2.75526	8.94054	8.63736e-10	3.37679e-06	10.7032	cg04727522	chr18	80033182	80033183	-	C18orf22	TSS1500	1.05019	-2.71849	3.41876	0.0016853	0.0131237	-1.38675
cg13025000	chr6	28161878	28161879	-	ZNF192P1	Body	-1.8273	-4.20957	-7.12636	2.82771e-07	0.000820407	4.3643	cg23400639	chr18	2540793	2540794	-	METTL4	Body	-1.57834	2.87796	-7.36974	4.32177e-08	0.000106067	7.67584	cg09166085	chr5	103562947	103562948	+	NUDT12	TSS200	1.07793	-3.12103	3.37506	0.00189648	0.0142252	-1.49581
cg20389004	chr12	27013115	27013116	-	TM7SF3	Body	1.72554	-3.27822	7.13127	2.79633e-07	0.000820407	4.37081	cg26523533	chr11	9838432	9838433	-	LOC101928008;SBF2	TSS1500;Body	1.52443	2.03396	6.49402	4.36054e-07	0.000802003	5.80902	cg23565607	chr17	82437434	82437435	-	HEXDC	Body	-1.38761	2.22097	-3.34811	0.00203915	0.0149346	-1.56275
cg22104578	chr2	172736632	172736633	-	RAPGEF4;LOC91149	Body;TSS1500	2.35799	-3.5985	7.1278	2.81849e-07	0.000820407	4.36621	cg06885215	chr2	102024509	102024510	+	IL1R2	Body	-0.914267	2.686	-5.87955	2.30832e-06	0.0032652	4.43331	cg12399557	chr10	132666151	132666152	-	INPP5A	Body	1.21317	-2.04945	3.33106	0.00213467	0.0154088	-1.60497
cg15975824	chr1	113389850	113389851	+	MAGI3	TSS1500	3.63583	-3.88008	7.12553	2.83302e-07	0.000820407	4.36321	cg23721124	chr11	128503885	128503886	-	ETS1	Body	-1.0387	2.88137	-5.07077	2.14263e-05	0.0198683	2.56278	cg19954234	chr11	108538242	108538243	+	EXPH5	Body;TSS200	1.03466	-2.89765	3.30689	0.00227744	0.016106	-1.66464
cg06001894	chr4	121227424	121227425	-	TNIP3	1stExon;5'UTR	1.91201	2.05988	7.12222	2.8544e-07	0.000823492	4.35882	cg22863802	chr4	39480514	39480515	+	LOC401127	Body	-1.48498	3.29356	-6.60151	3.26903e-07	0.000634236	6.04447	cg02976617	chr5	103562762	103562763	-	NUDT12	5'UTR;1stExon	1.09651	-3.22954	3.27952	0.00245017	0.0169208	-1.73196
cg04317543	chr1	156114725	156114726	+	LMNA	5'UTR;1stExon	1.53422	-5.62531	7.11439	2.90563e-07	0.000835132	4.34843	cg14618681	chr20	33686087	33686088	-	E2F1	1stExon	1.58444	-5.82731	8.20884	5.13733e-09	1.60514e-05	9.34618	cg05054998	chr21	44958710	44958711	+	C21orf70	Body	-1.04293	2.50378	-3.25907	0.00258736	0.0175533	-1.78208
cg03753846	chr17	65062353	65062354	-			2.64714	-2.77504	7.11072	2.93001e-07	0.000836207	4.34355	cg15194925	chr22	30591948	30591949	+	PES1	TSS200	2.03091	-4.35384	9.45739	2.55776e-10	1.15693e-06	11.6058	cg20408253	chr20	46635635	46635636	-	SLC13A3	5'UTR;Body	1.11482	-2.52327	3.25556	0.00261164	0.0176659	-1.79067
cg09444863	chr3	98816820	98816821	-	DCBLD2	Body	1.80036	0.607986	7.11054	2.93116e-07	0.000836207	4.34332	cg15966070	chr1	7442353	7442354	-	CAMTA1	Body	-1.50144	3.07356	-8.57335	2.09487e-09	7.34141e-06	10.0338	cg13299698	chr5	32734462	32734463	-	NPR3	Body	-1.0415	2.81237	-3.23643	0.00274774	0.018294	-1.83738
cg00760631	chr3	66440591	66440592	+	LRIG1	Body	-1.3638	2.93289	-7.07478	3.17962e-07	0.000903249	4.29572	cg13588040	chr9	137049412	137049413	-	ENTPD2	Body	2.44517	0.954255	7.33516	4.72696e-08	0.000114565	7.60446	ch.13.1085822R	chr13	73917827	73917828	+	KLF12	Body	1.18321	-2.76987	3.2215	0.00285868	0.0187956	-1.87375
cg21202704	chr5	111612504	111612505	-			2.20915	2.10966	7.07339	3.18971e-07	0.000903249	4.29386	cg01439983	chr2	61016858	61016859	-	PEX13;PUS10	TSS1500;5'UTR	-1.27045	-4.78176	-4.67037	6.4804e-05	0.0466723	1.62362	cg10409680	chr6	31271543	31271544	-	HLA-C	Body	1.40725	-3.31092	3.2099	0.00294779	0.0191856	-1.90194
cg00982136	chr2	200861416	200861417	-	CLK1	Body	2.58337	-3.82696	7.06114	3.27999e-07	0.000924666	4.2775	cg16704476	chr12	106957133	106957134	-	C12orf23	5'UTR	2.89267	-3.01282	8.67667	1.6297e-09	5.95259e-06	10.2246	cg08862280	chr12	131994409	131994410	-	EP400	Body	-1.37147	0.766156	-3.20118	0.0030165	0.0194872	-1.92309
cg03243893	chr8	2057565	2057566	-	MYOM2	Body	1.94326	2.18273	7.0591	3.29529e-07	0.000924666	4.27477	cg17281600	chr1	157598801	157598802	+	FCRL4	TSS1500	-1.64363	2.72793	-7.27604	5.51166e-08	0.000129711	7.48193	cg04996388	chr17	81947387	81947388	-	MYADML2	TSS200	-1.06972	0.755052	-3.19438	0.00307118	0.0197246	-1.93958
cg18604577	chr19	51274800	51274801	-			-1.38793	3.12019	-7.05745	3.30773e-07	0.000924666	4.27256	cg25215498	chr3	179842351	179842352	-	PEX5L	Body	1.66011	-0.898683	5.67661	4.02672e-06	0.00520392	3.96919	cg16574405	chr2	177392003	177392004	+	AGPS;LOC100130691	TSS1500;Body	1.10059	-1.51088	3.14826	0.00346754	0.0214343	-2.05088
cg23199886	chr2	106582588	106582589	-			-2.57139	-3.74299	-7.05668	3.31354e-07	0.000924666	4.27153	cg13141009	chr3	179942436	179942437	-	PEX5L	Body	-2.52224	-4.69625	-5.10801	1.93295e-05	0.0184745	2.64989	cg17123690	chr19	55440434	55440435	+	SHISA7	Body	1.10762	-4.13793	3.13966	0.00354663	0.0217717	-2.07154
cg06874763	chr9	74887763	74887764	-	TRPM6	TSS1500;TSS200;Body	2.67277	-3.90014	7.03308	3.49683e-07	0.000972279	4.23991	cg12557681	chr17	16439998	16439999	-	LRRC75A-AS1;SNORD65;SNORD49A	Body;TSS1500;TSS200	3.86836	-3.18717	7.93539	1.01837e-08	2.88234e-05	8.81513	cg19430423	chr19	41196248	41196249	+	CYP2S1	Body	1.16574	-3.59885	3.11555	0.00377765	0.0227115	-2.1293
cg20716915	chr4	8124931	8124932	-	ABLIM2	Body	-1.26863	3.21532	-7.00978	3.68798e-07	0.00102173	4.20859	cg13628367	chr7	48390062	48390063	+	ABCA13	Body	-2.58475	-3.69125	-4.956	2.9432e-05	0.0251902	2.29394	cg25010115	chr17	81947379	81947380	-	MYADML2	TSS200	-1.29419	1.72642	-3.09255	0.00401127	0.023645	-2.18418
cg13959989	chr17	47797726	47797727	-			1.35886	1.20532	7.00736	3.7084e-07	0.00102369	4.20534	cg06828730	chr12	48106077	48106078	+	PFKM;SENP1	1stExon;TSS1500;5'UTR	1.10597	-5.38238	5.18939	1.54342e-05	0.0156147	2.84004	cg24728987	chr20	44610667	44610668	+	PKIG	5'UTR	1.08851	-2.87172	3.08196	0.00412341	0.0240947	-2.20938
cg14899504	chr14	70697841	70697842	+	LINC01269	TSS1500	-3.07212	-4.06646	-7.00457	3.73214e-07	0.00102655	4.20158	cg11605617	chr3	32570969	32570970	-	DYNC1LI1	TSS200	-1.42058	-4.95439	-6.37842	5.95173e-07	0.00104749	5.55397	cg02845345	chr17	33667177	33667178	-	ASIC2	Body	1.44615	-2.80444	3.07916	0.00415347	0.0242188	-2.21602
cg18953405	chr1	6424760	6424761	-	ESPN	TSS200	3.08673	-5.90546	6.99748	3.79314e-07	0.0010396	4.19203	cg06967828	chr10	71963995	71963996	+	CHST3	TSS1500	-1.18059	-3.93067	-4.63609	7.12316e-05	0.0497162	1.54315	cg27594616	chr16	1533619	1533620	-	TMEM204;IFT140	5'UTR;TSS200;Body	-1.14965	3.05663	-3.07536	0.00419474	0.0243814	-2.22505
cg07940218	chr16	1185672	1185673	-	CACNA1H	Body	3.53634	3.8904	6.98804	3.87594e-07	0.00105851	4.17929	cg04167575	chr18	79241454	79241455	-	ATP9B	Body	-1.42166	3.08925	-7.89987	1.11381e-08	3.13963e-05	8.7452	cg12475142	chr17	81038596	81038597	-	BAIAP2	Body	-1.11863	-1.33138	-3.07237	0.0042275	0.02451	-2.23216
cg14428310	chr11	88175554	88175555	-	RAB38	TSS200	1.88241	-3.55179	6.98014	3.94672e-07	0.00107402	4.16861	cg08983330	chr6	29751092	29751093	-	IFITM4P	Body	1.79086	1.56521	5.11416	1.90035e-05	0.0182076	2.66427	cg07904634	chr10	117312505	117312506	-	PDZD8	Body	-1.08101	-0.641172	-3.04251	0.00456777	0.025845	-2.30282
cg04832177	chr10	75395385	75395386	-			-2.0839	-5.69681	-6.9758	3.9861e-07	0.0010809	4.16275	cg16324184	chr10	3123345	3123346	+	PFKP	Body	3.4863	3.34065	12.6547	2.90271e-13	2.45467e-09	16.2393	cg13665998	chr5	103562777	103562778	-	NUDT12	5'UTR;1stExon	1.00361	-3.38445	3.0328	0.00468388	0.0262854	-2.32572
cg24071851	chr4	55997233	55997234	-	CEP135	Body	2.09432	2.4025	6.9691	4.04775e-07	0.00109376	4.15369	cg24290586	chr6	32397888	32397889	-	BTNL2	Body	1.89931	1.42488	4.87353	3.6971e-05	0.0302771	2.10053	cg02740487	chr9	134378356	134378357	+	RXRA;MIR4669	TSS1500;Body	1.12909	-2.58382	3.01655	0.00488451	0.0270563	-2.36395
cg06683832	chr16	81154259	81154260	-	PKD1L2	Body	1.47731	1.22073	6.96239	4.11044e-07	0.0011068	4.14461	cg06753689	chr10	988090	988091	+	GTPBP4	TSS1500	4.5997	-3.83209	4.81189	4.38386e-05	0.0347653	1.95588	cg26889427	chr10	79004488	79004489	-	ZMIZ1-AS1	Body	1.21747	-3.45677	3.01512	0.00490259	0.0271247	-2.36732
cg04571973	chr19	44955159	44955160	-	CLPTM1	TSS200;5'UTR;Body	3.88729	-4.02631	6.95492	4.18145e-07	0.00112198	4.13448	cg16023065	chr12	48481595	48481596	-	C12orf54	TSS1500	2.39847	2.99198	10.6705	1.68484e-11	9.93024e-08	13.5485	cg25502144	chr20	31485743	31485744	+	NCRNA00028	TSS200	-1.16603	-2.73182	-2.98966	0.00523459	0.0283746	-2.42699
cg15578948	chr1	1757573	1757574	+	NADK	Body	-1.21508	4.47929	-6.95253	4.20441e-07	0.00112421	4.13124	cg01212504	chr6	138694366	138694367	-	FLJ46906	Body	-1.12295	2.70837	-5.02133	2.4566e-05	0.0222494	2.44704	cg08028452	chr3	53511417	53511418	+	CACNA1D	Body	1.08203	0.606308	2.98868	0.00524771	0.0284226	-2.42927
cg15274047	chr19	1102571	1102572	+	GPX4	TSS1500	1.72255	-4.09003	6.94673	4.26073e-07	0.00113532	4.12337	cg00659970	chr2	101350708	101350709	+	CREG2	3'UTR	1.83329	2.84155	11.2751	4.65384e-12	3.06836e-08	14.4291	cg05752393	chr18	45838864	45838865	+	SIGLEC15	Body	-1.25996	-5.04078	-2.95052	0.00578645	0.0303843	-2.51814
cg05629005	chr15	50262240	50262241	+	HDC	Body	1.92555	2.21566	6.93515	4.37546e-07	0.00116185	4.10764	cg05007115	chr11	107458117	107458118	-	CWF19L2	TSS1500	-2.93741	-3.88242	-7.42331	3.76249e-08	9.32229e-05	7.78606	cg16088380	chr13	113981580	113981581	+	RASA3	Body	1.34374	-2.16022	2.94705	0.005838	0.0305649	-2.5262
cg08384432	chr4	7348028	7348029	+	SORCS2	Body	1.22384	3.06383	6.92784	4.44956e-07	0.00117746	4.09769	cg24811265	chr4	108165369	108165370	-	LEF1	Body	1.86628	1.54241	5.42682	8.01061e-06	0.00902161	3.39256	cg27202913	chr16	89192454	89192455	-	CDH15	Body	1.06601	-2.72086	2.93954	0.00595091	0.0309699	-2.5436
cg15815061	chr12	13087071	13087072	+	GSG1	Body	-1.56915	4.39704	-6.9254	4.47454e-07	0.00118	4.09437	cg18735114	chr15	36818573	36818574	+	CSNK1A1P	TSS200	1.06542	3.47965	5.42766	7.99203e-06	0.00902161	3.39451	cg25294185	chr11	65720343	65720344	-	RNASEH2C	Body	1.04714	-4.37294	2.90672	0.006469	0.0328035	-2.61935
cg08990480	chr12	15269108	15269109	+			2.0385	-3.51523	6.89591	4.78839e-07	0.00124733	4.05414	cg10217863	chr10	97428586	97428587	-	PGAM1	Body	4.97893	-3.39321	11.8506	1.42434e-12	1.00739e-08	15.2168	cg18055623	chr19	53982073	53982074	+	CACNG8;MIR935	Body;TSS1500	1.08381	-3.58692	2.88255	0.0068773	0.0341733	-2.67482
cg03970588	chr1	182391268	182391269	+	GLUL	1stExon;5'UTR	1.74079	-5.99316	6.89731	4.77293e-07	0.00124733	4.05606	cg07623923	chr2	207531172	207531173	+	CREB1	5'UTR	2.53649	-4.01726	9.40528	2.88707e-10	1.27621e-06	11.5168	cg06081153	chr7	105389052	105389053	+	SRPK2	TSS200	-1.082	-5.86482	-2.86343	0.0072174	0.0353341	-2.71851
cg09484211	chr9	2163361	2163362	+	SMARCA2	Body	2.75747	-2.59794	6.89532	4.79486e-07	0.00124733	4.05334	cg02688948	chr10	133178943	133178944	+	KNDC1	Body	2.75213	3.37239	8.11311	6.52063e-09	1.95116e-05	9.16175	cg24525457	chr7	100493632	100493633	+	C7orf51	Body	1.24633	-4.08585	2.84128	0.00763099	0.036713	-2.7689
cg07268431	chr3	47394616	47394617	+	PTPN23	Body	-3.96211	-3.64779	-6.89685	4.778e-07	0.00124733	4.05543	cg22824707	chr9	125241540	125241541	+	HSPA5	TSS200	0.994559	-4.0882	5.50491	6.45896e-06	0.00763682	3.57338	cg22178121	chr4	25020427	25020428	+	LGI2	Body	1.12199	-0.261826	2.81124	0.0082276	0.0386735	-2.83689
cg22290287	chr7	39184632	39184633	-	POU6F2	Body	-2.63331	-3.7396	-6.88615	4.89707e-07	0.00126533	4.0408	cg07776734	chr14	61711744	61711745	-	HIF1A	Body	3.37565	-2.91756	6.49179	4.3867e-07	0.000804912	5.80412	cg27286337	chr10	132741776	132741777	-	INPP5A	Body	1.74201	1.6717	2.79083	0.00865762	0.0400539	-2.88284
cg16449662	chr1	242024185	242024186	-			1.88119	1.65634	6.88697	4.88786e-07	0.00126533	4.04192	cg18099844	chr15	34103339	34103340	+	PGBD4;C15orf24	1stExon;TSS1500	1.48333	2.94685	4.98301	2.73129e-05	0.0239833	2.35726	cg21063822	chr7	117220794	117220795	-	ST7	Body	-1.01189	0.90841	-2.78848	0.00870844	0.0402139	-2.88811
cg04925604	chr20	37296526	37296527	-	MANBAL	5'UTR	1.88378	-2.69415	6.87332	5.04395e-07	0.00129891	4.02322	cg06154860	chr7	13989460	13989461	-	ETV1	5'UTR	-1.25939	-4.39319	-4.88432	3.58837e-05	0.0296048	2.12586	cg16645453	chr14	65026120	65026121	+	FNTB;CHURC1-FNTB;MAX	Body	1.06234	-2.70187	2.77853	0.00892661	0.0409112	-2.91041
cg12551664	chr16	229625	229626	+	LUC7L	TSS200	2.01184	-4.44023	6.86994	5.08334e-07	0.00130468	4.0186	cg19463982	chr17	50537075	50537076	-	EPN3	Body	3.31807	4.50341	4.64958	6.863e-05	0.0486725	1.57481	cg08301612	chr17	45151204	45151205	+	HEXIM1	1stExon;3'UTR	1.01019	-3.21267	2.76886	0.00914362	0.0415924	-2.93204
cg09446005	chr9	37800784	37800785	-	DCAF10	TSS200;Body	1.34533	-6.50646	6.83453	5.51578e-07	0.00141095	3.96993	cg23968154	chr17	66977823	66977824	-	CACNG4	Body	2.16344	2.4448	6.02743	1.54145e-06	0.00228862	4.76869	cg10075163	chr12	203931	203932	+	LOC101929384;SLC6A12	Body	1.03742	-3.05464	2.75015	0.00957771	0.0429478	-2.97378
cg08199005	chr2	37631456	37631457	+			2.10693	2.98061	6.82665	5.61713e-07	0.0014321	3.95906	cg23718418	chr6	33409962	33409963	-	PHF1	TSS1500	6.0928	-3.64471	9.07445	6.28033e-10	2.53164e-06	10.9414	cg02872767	chr19	1525454	1525455	+	PLK5P	Body	-1.32405	0.754309	-2.72013	0.0103143	0.0451694	-3.04037
cg10970132	chr12	131024668	131024669	-	ADGRD1	Body	2.20366	2.06671	6.82226	5.67436e-07	0.0014419	3.953	cg23662138	chr21	45075692	45075693	+	ADARB1	5'UTR;Body	-2.01231	-3.25709	-4.99113	2.67062e-05	0.0236106	2.37629	cg26511075	chr5	36301334	36301335	-	RANBP3L	1stExon	-1.21807	-1.31365	-2.69492	0.0109734	0.0471472	-3.09595
cg24333189	chr3	169765344	169765345	+	TERC	TSS1500	2.76826	-2.89016	6.80677	5.88114e-07	0.00148951	3.9316	cg04189647	chr16	913917	913918	+	LMF1	Body	0.997852	2.76714	4.73613	5.40453e-05	0.0408997	1.77802	cg04656222	chr17	7787211	7787212	+	DNAH2	Body	1.09335	-2.69757	2.68247	0.0113132	0.0481434	-3.12328
cg09160017	chr20	9514350	9514351	+	C20orf103	TSS1500	2.54303	-4.05102	6.80057	5.96606e-07	0.00150605	3.92303	cg01768480	chr1	1477475	1477476	-	ATAD3B	Body	2.97061	2.52683	12.5039	3.89033e-13	3.18595e-09	16.0542	cg14613617	chr10	114239084	114239085	+	VWA2	TSS200	1.04531	-2.82992	2.65537	0.0120865	0.0504079	-3.18248
cg10118419	chr3	42936162	42936163	+	KRBOX1-AS1;KRBOX1	Body;TSS200	-2.37068	0.709446	-6.79497	6.04379e-07	0.00152067	3.91528	cg09135144	chr20	32778603	32778604	-	DNMT3B	TSS1500;5'UTR	1.94143	1.60233	8.27601	4.34889e-09	1.3981e-05	9.47464	cg05670486	chr12	55937419	55937420	+	DGKA	ExonBnd;Body	1.54013	-1.73885	2.64155	0.0124993	0.0515905	-3.21251
cg18969411	chr6	26521044	26521045	+	HCG11	TSS1500	1.57918	-4.51933	6.79047	6.10695e-07	0.00153154	3.90905	cg13105891	chr1	40988605	40988606	-	CTPS1	5'UTR;1stExon;ExonBnd;Body	-1.0816	2.55866	-4.99947	2.60973e-05	0.0232123	2.39583	cg27320117	chr22	26471730	26471731	-	HPS4	Body	1.31951	-2.93395	2.6341	0.0127273	0.0522373	-3.22866
cg20061884	chr7	108570005	108570006	-	THAP5;DNAJB9	TSS1500;1stExon;5'UTR	-1.53861	-5.57501	-6.78444	6.19277e-07	0.00154801	3.90069	cg09683887	chr12	16606711	16606712	+	LMO3	5'UTR;TSS1500;TSS200;Body	1.58325	-3.0786	4.78689	4.69744e-05	0.0367664	1.89719	cg03035213	chr16	88430669	88430670	-	ZNF469	Body	1.25238	-4.42199	2.62578	0.0129866	0.052968	-3.24667
cg04350064	chr13	51148290	51148291	+	LINC00371	Body	1.48846	1.32985	6.78156	6.23425e-07	0.00155331	3.89669	cg17989259	chr12	12506751	12506752	+	DUSP16	Body	1.82706	1.60993	6.7366	2.27966e-07	0.000465027	6.33799	cg11899277	chr17	80226138	80226139	-	SLC26A11	Body	-1.02147	2.23535	-2.61443	0.013348	0.0539911	-3.27117
cg10742797	chr1	28346438	28346439	-			1.60478	-2.13183	6.77842	6.27979e-07	0.0015596	3.89233	cg05080330	chr13	49495966	49495967	-	PHF11	1stExon;TSS1500;5'UTR	-2.4751	-4.72454	-7.75686	1.60017e-08	4.37948e-05	8.46144	cg07510230	chr7	30321707	30321708	-	ZNRF2	Body	1.12583	-2.28157	2.578	0.014572	0.0573521	-3.34936
cg27524103	chr3	188239788	188239789	-	LPP	5'UTR	-1.75431	3.04916	-6.77282	6.36168e-07	0.00157484	3.88456	cg21897050	chr9	128818445	128818446	+	ENDOG	TSS200	1.20463	-5.45921	6.06713	1.38344e-06	0.00211041	4.8583	cg01351822	chr15	90930245	90930246	+	UNC45A	5'UTR;1stExon	-1.03364	-3.68492	-2.55187	0.0155126	0.0598824	-3.40499
cg04111293	chr17	76791614	76791615	-			3.59809	-3.57665	6.75997	6.55397e-07	0.00161398	3.8667	cg10989359	chr1	6620180	6620181	+	PHF13	Body	3.79336	3.67763	18.8811	1.00832e-17	4.61451e-13	21.7915	cg11317363	chr2	181175428	181175429	+	LOC101927156	Body	1.1922	-2.24782	2.54679	0.0157019	0.0603839	-3.41576
cg08379897	chr2	85578498	85578499	-	VAMP8	Body	1.92728	-4.10021	6.75945	6.56185e-07	0.00161398	3.86598	cg11571856	chr7	2234437	2234438	-	MAD1L1;FTSJ2	TSS1500;3'UTR	1.28847	2.46176	6.28433	7.67336e-07	0.00129497	5.34504	cg18953280	chr4	26583883	26583884	-	TBC1D19	TSS200	1.06205	-3.9965	2.5386	0.0160116	0.0611895	-3.43311
cg27029144	chr1	33819824	33819825	+	CSMD2	ExonBnd;Body	1.25897	1.04875	6.75369	6.65007e-07	0.00163045	3.85796	cg22507250	chr6	31834392	31834393	-	C6orf48;SNORD48	TSS1500	1.86719	-2.32163	9.38056	3.05819e-10	1.33666e-06	11.4745	cg18516195	chr14	100546659	100546660	-	BEGAIN	Body	1.44463	-2.99745	2.44414	0.0200102	0.0713398	-3.63037
cg14459960	chr6	82247852	82247853	-	IBTK	TSS200	1.50933	-5.21025	6.70766	7.39983e-07	0.0018085	3.79369	cg03068949	chr12	57538694	57538695	+	DCTN2	Body	-1.19098	2.71269	-5.77186	3.10027e-06	0.004173	4.18755	ch.18.196065F	chr18	8819935	8819936	+	KIAA0802	Body	1.04759	-2.29025	2.43055	0.0206551	0.072903	-3.65832
cg07048672	chr7	100081257	100081258	+	ZNF3	5'UTR	1.62089	-4.0972	6.69973	7.53756e-07	0.00183631	3.78257	cg07080682	chr15	43824918	43824919	+	MFAP1	TSS200	-1.27325	-4.49814	-4.69406	6.07017e-05	0.0445524	1.67925	cg00781389	chr2	24793110	24793111	+	PTRHD1;CENPO	Body;TSS1500;TSS200	1.2672	-6.37821	2.41812	0.0212617	0.0743944	-3.68381
cg04561883	chr12	132725552	132725553	+			-1.5394	3.55963	-6.67818	7.92506e-07	0.0019246	3.75231	cg14426288	chr9	93678333	93678334	-	PHF2	3'UTR	-1.58337	2.82253	-8.02735	8.08166e-09	2.35504e-05	8.99517	cg14482968	chr9	134707329	134707330	-	COL5A1	Body	-1.05563	0.143073	-2.41699	0.0213175	0.0745296	-3.68612
cg26021007	chr17	47205674	47205675	-			2.11088	-3.89158	6.66712	8.13171e-07	0.00196856	3.73676	cg17976697	chr20	45174964	45174965	-	PI3	1stExon	2.26646	2.07169	5.42162	8.12641e-06	0.00909683	3.3805	cg02991085	chr20	31485734	31485735	+	NCRNA00028	TSS200	-1.00024	-2.638	-2.38928	0.0227319	0.0779242	-3.74258
cg09870329	chr4	165254954	165254955	+	KLHL2	Body	1.96045	2.99129	6.66291	8.21186e-07	0.00198171	3.73083	cg06180621	chr12	123762370	123762371	+	DNAH10	TSS200	1.05842	-5.67013	5.16026	1.67289e-05	0.0164841	2.77201	cg01727273	chr1	110491259	110491260	-	CYMP;LOC440602	Body;TSS1500	-1.10868	2.5138	-2.3726	0.0236237	0.0800651	-3.77635
cg04597753	chr2	190379370	190379371	+			-1.84087	2.57707	-6.66138	8.24123e-07	0.00198256	3.72867	cg15643574	chr11	86067199	86067200	+	PICALM	Body	2.35725	-3.20014	7.09345	8.87964e-08	0.000198514	7.09991	cg03839554	chr3	179562544	179562545	+	ACTL6A	TSS1500	1.27931	-3.04523	2.35861	0.0243957	0.0818729	-3.80453
cg26916936	chr11	122099905	122099906	+	LOC399959;MIR125B1	Body;TSS200	2.60656	-2.9194	6.62531	8.96448e-07	0.00214981	3.67773	cg11124915	chr11	10806872	10806873	-	EIF4G2	Body	1.82661	-1.93098	4.7878	4.68566e-05	0.0367111	1.89933	cg24502334	chr1	243101540	243101541	+	LOC731275	Body	-1.10391	-0.982951	-2.35396	0.0246578	0.0824836	-3.81389
cg07865623	chr7	132860576	132860577	+	CHCHD3	Body	-1.45836	3.0495	-6.62307	9.01145e-07	0.00215435	3.67456	cg12734920	chr2	200812242	200812243	-	BZW1	5'UTR	0.971631	-5.33824	4.67557	6.388e-05	0.0462309	1.63584	cg10608517	chr18	33579118	33579119	-	ASXL3	Body	-1.00787	-2.83683	-2.33601	0.025692	0.0848659	-3.84984
cg00088410	chr3	72572735	72572736	-			-2.20134	1.0575	-6.6205	9.06572e-07	0.00216059	3.67092	cg20124710	chr15	55318907	55318908	-	PIGBOS1;PIGB	5'UTR;TSS200;1stExon	-1.7315	-5.6943	-7.20177	6.68844e-08	0.000153498	7.3272	cg17416644	chr11	1453611	1453612	-	BRSK2	Body	-1.18661	-1.75178	-2.33471	0.0257682	0.0850384	-3.85242
cg10559231	chr5	14187930	14187931	+	TRIO	Body	3.00071	-0.664788	6.61018	9.2867e-07	0.0022064	3.65631	cg22668384	chr2	140457752	140457753	-	LRP1B	Body	2.68501	-3.21054	9.85008	1.03866e-10	5.08223e-07	12.2612	cg14242904	chr5	149771699	149771700	-	PPARGC1B	TSS1500;Body	1.24072	-2.51537	2.29838	0.027989	0.0900621	-3.92458
cg09839813	chr8	101858297	101858298	+	NCALD	5'UTR	-1.22474	3.05939	-6.60694	9.35736e-07	0.00220951	3.6517	cg25355179	chr13	48975248	48975249	+	FNDC3A	TSS1500	1.3171	-4.58012	6.65467	2.83606e-07	0.000564305	6.16031	cg24311695	chr16	84882762	84882763	-	CRISPLD2	Body	-1.22865	1.85392	-2.27593	0.0294456	0.0932948	-3.96874
cg13588040	chr9	137049412	137049413	-	ENTPD2	Body	2.34723	0.923814	6.60807	9.33259e-07	0.00220951	3.65331	cg20139501	chr15	100517731	100517732	-	CERS3	5'UTR	1.8411	2.0415	6.06497	1.39161e-06	0.00211872	4.85342
cg20124710	chr15	55318907	55318908	-	PIGBOS1;PIGB	5'UTR;TSS200;1stExon	-1.67129	-5.72802	-6.60356	9.43162e-07	0.00222021	3.6469	cg09725013	chr16	27550238	27550239	+	GTF3C1;KIAA0556	TSS1500;Body	-1.86313	-4.64599	-4.96826	2.84505e-05	0.024621	2.32269
cg14018275	chr6	32980427	32980428	+	BRD2	Body	-1.38523	3.12243	-6.59494	9.62337e-07	0.00225842	3.63467	cg09217327	chr22	29838652	29838653	+	ASCC2	TSS1500	-3.11005	-1.85556	-4.70985	5.81126e-05	0.0432643	1.71633
cg04533116	chr5	1168948	1168949	+			2.2458	2.48174	6.58997	9.73587e-07	0.00227094	3.62761	cg08820466	chr1	9669013	9669014	-	PIK3CD	5'UTR	-1.0478	2.97658	-6.82402	1.80723e-07	0.000377962	6.52645
cg05006071	chr5	40680881	40680882	-	PTGER4	5'UTR	1.74298	-4.77392	6.59059	9.72183e-07	0.00227094	3.62849	cg16370398	chr12	54055129	54055130	+	HOXC4	Body	-1.13263	-2.64737	-4.66425	6.59084e-05	0.0472158	1.60925
cg17997673	chr1	51616725	51616726	+	OSBPL9	TSS200	-2.19259	-1.86923	-6.5825	9.90764e-07	0.002304	3.61697	cg14010484	chr19	2702877	2702878	-	GNG7	TSS200	1.71003	-5.63176	6.76278	2.12631e-07	0.00043533	6.39456
cg10047774	chr5	151212002	151212003	-	CCDC69	Body	1.90855	1.90098	6.5811	9.93995e-07	0.00230453	3.61499	cg27437585	chr19	41224083	41224084	-	AXL	Body	2.14943	-0.306651	4.88478	3.58386e-05	0.0296048	2.12692
cg27634845	chr1	90358258	90358259	+			-2.84715	-3.71927	-6.56255	1.03812e-06	0.00239958	3.58855	cg01311567	chr12	122986076	122986077	+	PITPNM2	Body	-1.08787	4.80101	-7.51284	2.98696e-08	7.5205e-05	7.96919
cg10872050	chr7	135618574	135618575	-	NUP205	Body	-1.28991	2.95199	-6.53669	1.10297e-06	0.00254183	3.5516	cg15153131	chr7	30963385	30963386	+	GHRHR	TSS1500	2.17717	2.46779	10.9827	8.62281e-12	5.41007e-08	14.0102
cg12378878	chr13	50126470	50126471	-	DLEU2	TSS1500	1.50226	-3.8386	6.5271	1.12807e-06	0.00259187	3.53786	cg06823108	chr18	61554087	61554088	-	CDH20	Body	1.70195	2.94041	5.66893	4.11262e-06	0.00527788	3.95154
cg02183170	chr14	55128980	55128981	-	LGALS3	TSS200	2.20585	-3.74005	6.5115	1.17014e-06	0.00267797	3.51548	cg19477942	chr21	40692859	40692860	+	DSCAM	Body	2.89871	3.069	5.72392	3.53606e-06	0.00464701	4.07777
cg02372334	chr11	3834648	3834649	-	RHOG	5'UTR	1.42633	0.779411	6.51063	1.17252e-06	0.00267797	3.51424	cg03199014	chr1	226735247	226735248	+	ITPKB	Body	1.36329	2.136	5.46766	7.15727e-06	0.00829853	3.4872
cg06440275	chr8	2057583	2057584	-	MYOM2	Body	1.33776	2.23383	6.50453	1.18943e-06	0.00270854	3.50548	cg03933784	chr1	155308718	155308719	+	FDPS	TSS200	4.34136	-6.02186	27.7653	2.78377e-22	9.17366e-17	25.5956
cg01952843	chr17	50426134	50426135	+	ACSF2	TSS200	1.49726	-6.30631	6.49312	1.22177e-06	0.00277394	3.48906	cg20716915	chr4	8124931	8124932	-	ABLIM2	Body	-1.37111	3.15727	-8.96016	8.24215e-10	3.23856e-06	10.7383
cg20925233	chr17	49583774	49583775	-	NXPH3	3'UTR	2.32153	2.25374	6.49136	1.22682e-06	0.0027772	3.48653	cg22545525	chr9	128504703	128504704	-	GLE1;MIR1268A	5'UTR;1stExon;Body	2.08857	-5.81132	8.76126	1.32827e-09	4.92089e-06	10.3793
cg12892698	chr21	33212422	33212423	-			1.84563	-2.88442	6.47665	1.27001e-06	0.00286651	3.46533	cg14609960	chr10	3138081	3138082	-	PITRM1	Body	-1.30992	3.18729	-7.35981	4.43435e-08	0.000108147	7.65537
cg18446110	chr5	139378965	139378966	-	SLC23A1	Body	2.22406	-1.5937	6.46556	1.30358e-06	0.00293366	3.44933	cg03419596	chr13	46387444	46387445	+	KIAA0226L	1stExon;5'UTR	1.7976	-5.30753	9.41015	2.8545e-10	1.26902e-06	11.5252
cg03436892	chr5	163442581	163442582	-	CCNG1	ExonBnd;3'UTR	-1.85219	2.5368	-6.46417	1.30785e-06	0.00293466	3.44732	cg13080172	chr14	99175441	99175442	-	BCL11B	Body	1.35666	3.49342	5.55281	5.66045e-06	0.00693511	3.68407
cg22507250	chr6	31834392	31834393	-	C6orf48;SNORD48	TSS1500	2.19994	-2.29402	6.46084	1.31814e-06	0.00294912	3.44251	cg22139025	chr13	112844947	112844948	+	ATP11A	Body	2.58824	2.94542	14.2335	1.55891e-14	1.92511e-10	18.0085
cg10782958	chr5	172958448	172958449	-	LOC100268168;RPL26L1	Body;TSS1500	2.7351	-4.93566	6.44966	1.3533e-06	0.003019	3.42634	cg05016602	chr5	84079357	84079358	-	EDIL3	Body	2.64079	2.48472	8.16996	5.65891e-09	1.74706e-05	9.27146
cg07836887	chr17	5443128	5443129	+	DHX33	3'UTR	-1.63584	2.74842	-6.44018	1.38386e-06	0.00307822	3.41262	cg15109966	chr10	35426595	35426596	+	CCNY	Body;5'UTR	1.61951	1.82168	6.03391	1.51446e-06	0.00226395	4.78333
cg24724500	chr9	135959928	135959929	+	UBAC1	Body	2.55799	-3.05276	6.43585	1.39805e-06	0.0031008	3.40635	cg26690891	chr2	149438429	149438430	-	LYPD6	Body	-1.50378	2.4204	-4.77675	4.83094e-05	0.0376597	1.87338
cg04321207	chr10	74033644	74033645	-	VCL	Body	2.53115	2.45184	6.42731	1.42649e-06	0.00315475	3.39396	cg13912912	chr16	79770700	79770701	+	MAFTRR;LINC01229	TSS200;Body	0.893082	-5.69711	4.8987	3.44848e-05	0.0286329	2.15959
ch.19.1306964R	chr19	39973661	39973662	+	PSMC4	Body	1.81748	-3.73204	6.3921	1.55009e-06	0.00341825	3.34277	cg00828305	chr2	177212462	177212463	+	HNRNPA3	TSS1500	-0.921754	-5.80479	-4.85663	3.87396e-05	0.0314934	2.06087
cg21796547	chr14	73238749	73238750	+	PAPLN	5'UTR	2.13757	-4.19116	6.37795	1.60279e-06	0.00352041	3.32213	cg08815506	chr4	175905756	175905757	+	GPM6A	5'UTR;Body	-1.43953	2.40461	-6.34538	6.5066e-07	0.00112242	5.48073
cg01743020	chr2	1882314	1882315	+	MYT1L	Body	-1.2272	4.38708	-6.37721	1.60559e-06	0.00352041	3.32105	cg13811454	chr1	241520025	241520026	+	FH	TSS1500	-1.83047	-3.97062	-5.71389	3.63479e-06	0.00476068	4.05476
cg04167575	chr18	79241454	79241455	-	ATP9B	Body	-1.44077	3.09139	-6.36897	1.6372e-06	0.00357948	3.30901	cg18963596	chr14	32076431	32076432	+	ARHGAP5;C14orf128	TSS1500;Body	-1.27551	-4.20353	-4.69702	6.02085e-05	0.0443158	1.68619
cg25330725	chr7	158387645	158387646	+	PTPRN2	Body	2.02684	2.41071	6.35519	1.69145e-06	0.00368758	3.28886	cg12775613	chr3	87990884	87990885	-	HTR1F	Body	2.54541	3.51783	16.2872	4.92801e-16	1.03621e-11	19.907
cg00865724	chr19	17235698	17235699	+	NR2F6	Body	-2.98819	-5.48181	-6.34106	1.74898e-06	0.00380222	3.26816	cg02987724	chr9	34646643	34646644	+	GALT	5'UTR;1stExon	-2.03853	-4.49293	-5.65181	4.31076e-06	0.00549794	3.91218
cg20424803	chr7	106035398	106035399	-	FLJ23834	3'UTR	-1.50616	3.02217	-6.33642	1.76828e-06	0.0038333	3.26136	cg07133412	chr14	54441626	54441627	+	CNIH	TSS200	1.28478	-3.79944	5.56782	5.43132e-06	0.0067072	3.71871
cg07035320	chr1	9825459	9825460	+	CLSTN1	TSS1500	1.836	-4.41727	6.33191	1.78729e-06	0.0038636	3.25474	cg06941638	chr16	85710622	85710623	-	C16orf74	Body	1.7623	1.75568	7.58555	2.47811e-08	6.36289e-05	8.11693
cg23594249	chr2	229879998	229879999	-	TRIP12	ExonBnd;1stExon;Body	-1.63776	2.73044	-6.32296	1.82559e-06	0.0039353	3.2416	cg14624207	chr11	68374730	68374731	+	LRP5	Body	1.13938	-0.0111042	7.09487	8.84668e-08	0.000198348	7.1029
cg07422408	chr16	89755919	89755920	+	FANCA	Body	-1.75274	3.58809	-6.32077	1.83508e-06	0.00394469	3.23838	cg26830192	chr8	1783877	1783878	+	CLN8	3'UTR	0.943459	4.39179	4.76852	4.94205e-05	0.038401	1.85406
cg02983123	chr12	29238914	29238915	+	FAR2	5'UTR	1.78449	-2.75375	6.29555	1.94821e-06	0.00416952	3.20125	cg04571973	chr19	44955159	44955160	-	CLPTM1	TSS200;5'UTR;Body	3.60427	-4.18611	7.69076	1.89354e-08	5.09746e-05	8.3291
cg15724252	chr8	96261108	96261109	-	PTDSS1;MTERF3	TSS1500;5'UTR	1.67738	-4.3318	6.29505	1.95054e-06	0.00416952	3.20051	cg05065989	chr7	27165581	27165582	+	HOXA9	TSS200	-1.0142	-5.00333	-4.7191	5.66475e-05	0.042499	1.73804
cg00566961	chr5	120152736	120152737	-			-1.48141	2.80529	-6.29301	1.95999e-06	0.00417809	3.19751	cg06683832	chr16	81154259	81154260	-	PKD1L2	Body	1.76638	1.3225	11.2335	5.07706e-12	3.31926e-08	14.3704
cg10478867	chr7	151251674	151251675	-	SMARCD3	Body	1.58203	-6.23436	6.29012	1.97352e-06	0.00419526	3.19323	cg20092296	chr10	133170922	133170923	+	KNDC1	Body	0.866637	2.59293	4.64604	6.93033e-05	0.0488203	1.56651
cg14220516	chr5	17094807	17094808	-			2.01202	-2.96193	6.28623	1.99179e-06	0.00422241	3.18751	cg03099611	chr4	88007389	88007390	-	PKD2	TSS1500	1.1776	-5.00496	4.96838	2.84409e-05	0.024621	2.32297
cg05625024	chr16	67842117	67842118	+	CENPT;THAP11	5'UTR;TSS200	4.44858	-5.99728	6.27498	2.04573e-06	0.00432482	3.17089	cg10136166	chr8	143695739	143695740	-	BREA2	TSS1500	1.01136	4.05152	5.84466	2.53956e-06	0.00353446	4.35383
cg14388982	chr4	98993833	98993834	+			-1.76102	3.9959	-6.25261	2.15748e-06	0.00454853	3.13777	cg18231214	chr20	44603439	44603440	+	PKIG	5'UTR	2.80324	2.64937	10.1343	5.47769e-11	2.86014e-07	12.7195
cg06081361	chr1	3277223	3277224	+	PRDM16	Body	1.61049	2.62671	6.24916	2.17523e-06	0.0045609	3.13267	cg16706631	chr6	26204595	26204596	-	HIST1H4E	TSS200	3.55839	-3.5137	12.3574	5.18227e-13	4.15647e-09	15.8715
cg04055819	chr10	13707602	13707603	-	FRMD4A	Body	1.69924	-3.91138	6.24928	2.17463e-06	0.0045609	3.13284	cg12751817	chr6	56112972	56112973	+	COL21A1	Body	2.11514	1.93386	7.63697	2.17243e-08	5.70993e-05	8.22085
cg25644095	chr19	3030326	3030327	+	TLE2	TSS1500;Body	1.94159	2.55032	6.2382	2.23274e-06	0.00465604	3.1164	cg09520791	chr3	194769152	194769153	-	LOC100507391	Body	1.76644	-4.41061	6.90051	1.47584e-07	0.00031201	6.69043
cg26649469	chr10	46787354	46787355	+	GLUD1P7;BMS1P5	TSS1500;Body	3.25713	-4.08465	6.23882	2.22942e-06	0.00465604	3.11733	cg18385770	chr1	197357196	197357197	+	CRB1	Body	-2.7277	-3.07967	-6.50865	4.19265e-07	0.000774788	5.84115
cg05083496	chr7	45922250	45922251	-	IGFBP3	TSS1500	2.09373	-3.36402	6.23636	2.24252e-06	0.00466376	3.11367	cg12078872	chr6	110400426	110400427	+	DDO	Body	1.01759	2.6072	5.20585	1.47475e-05	0.0150768	2.87846
cg06075381	chr2	15674150	15674151	+			-1.8689	1.14213	-6.23059	2.27351e-06	0.00471543	3.10511	cg23314488	chr15	72229864	72229865	+	PKM	TSS200;Body;5'UTR	1.15718	-4.94158	4.86389	3.79699e-05	0.0309323	2.0779
cg01504714	chr1	214403185	214403186	-	PTPN14	Body	2.61116	2.4354	6.2239	2.31002e-06	0.00476668	3.09516	cg12132765	chr4	87356312	87356313	+	HSD17B11	Body	3.04994	2.94896	11.0251	7.87954e-12	4.98393e-08	14.0718
cg24319547	chr6	33201080	33201081	-	SLC39A7;RXRB	1stExon;5'UTR;TSS1500	2.2874	-3.52208	6.22379	2.31065e-06	0.00476668	3.09499	cg08791268	chr6	17845912	17845913	+	KIF13A	Body	-3.10175	-4.0527	-7.26184	5.71921e-08	0.000133619	7.4524
cg08138478	chr10	86170688	86170689	+	GRID1	Body	1.55784	-2.95795	6.21778	2.34398e-06	0.00482248	3.08605	cg11542847	chr6	49737090	49737091	+	CRISP3	Body	-1.108	2.62367	-4.66978	6.49098e-05	0.0466723	1.62224
cg05530335	chr10	17290372	17290373	+			2.33712	-4.18174	6.21588	2.35458e-06	0.00483134	3.08323	cg19142001	chr20	41162659	41162660	+	PLCG1	ExonBnd;Body	0.972042	3.56642	5.5305	6.01915e-06	0.00728283	3.63255
cg05590410	chr1	54405679	54405680	+	SSBP3	Body	1.43468	-6.04264	6.21285	2.37163e-06	0.00485335	3.07872	cg17527563	chr19	49115471	49115472	-	LIN7B	Body	2.47672	1.9028	4.71621	5.71018e-05	0.0427985	1.73125
cg13430225	chr1	53196751	53196752	-	CPT2	1stExon;5'UTR	1.22771	-4.23804	6.2002	2.44425e-06	0.00498865	3.05987	cg00164906	chr2	208190527	208190528	-	C2orf80	TSS1500	-1.05372	2.79426	-4.84639	3.98512e-05	0.0322287	2.03686
cg15060733	chr3	161306225	161306226	+			2.69129	2.25913	6.19351	2.48354e-06	0.0050554	3.04989	cg09610957	chr12	18719922	18719923	+	PLCZ1	Body	5.83675	-1.98219	7.79568	1.44992e-08	4.02868e-05	8.53881
cg04512268	chr3	101828012	101828013	+	NXPE3;NFKBIZ	3'UTR;1stExon;5'UTR	1.69074	-4.59613	6.18621	2.52718e-06	0.00513063	3.03898	cg15849098	chr7	150514673	150514674	+	GIMAP7	TSS200	-1.03356	2.72885	-5.01367	2.50921e-05	0.0225943	2.4291
cg04567302	chr6	31879179	31879180	+	SLC44A4	TSS200	3.11673	-0.5942	6.17287	2.60892e-06	0.0052826	3.01905	cg26366371	chr1	245500777	245500778	+	KIF26B	Body	-2.13391	-4.06997	-5.49723	6.59703e-06	0.00777644	3.55563
cg24274659	chr14	57277935	57277936	+	AP5M1	Body	-1.74311	3.25687	-6.16691	2.64629e-06	0.00534416	3.01013	cg10794550	chr19	36014050	36014051	+	ALKBH6	Body	-1.01798	-2.90138	-4.69652	6.02922e-05	0.0443355	1.68501
cg13495038	chr10	132768834	132768835	-	INPP5A	Body	-1.13999	4.34343	-6.16331	2.66915e-06	0.00537617	3.00474	cg12564151	chr8	141180541	141180542	-	DENND3	Body	1.8147	3.28157	11.4095	3.51724e-12	2.37947e-08	14.6174
cg23043946	chr11	61139505	61139506	+	VPS37C	5'UTR	1.49975	1.36601	6.1561	2.71551e-06	0.00545524	2.99394	cg05866062	chr15	66386589	66386590	-	MAP2K1	TSS1500	0.935813	-4.71511	4.72407	5.58766e-05	0.0420422	1.74969
cg13628185	chr19	8444925	8444926	-	HNRNPM	1stExon;5'UTR	1.23434	-5.08723	6.1349	2.85672e-06	0.00572393	2.96211	cg21886364	chr5	39398083	39398084	-	DAB2	5'UTR	2.23785	2.29299	4.92264	3.22766e-05	0.0272329	2.21572
cg15875068	chr5	95646723	95646724	-	RFESD	TSS200	1.22548	-4.79287	6.13175	2.87829e-06	0.00575213	2.95738	cg09536782	chr2	118087957	118087958	-	INSIG2	TSS1500	2.72372	-3.94323	11.694	1.95822e-12	1.34821e-08	15.0072
cg13042642	chr7	5654026	5654027	-	RNF216	Body	2.13061	2.25149	6.12716	2.91004e-06	0.00580048	2.95049	cg14081884	chr12	26833825	26833826	-	ITPR2	TSS1500	6.43315	-3.56746	14.0385	2.20703e-14	2.6829e-10	17.8059
cg26088746	chr12	50506112	50506113	-	DIP2B	Body	2.03646	-3.51814	6.11209	3.01694e-06	0.00599173	2.9278	cg11133574	chr4	90215444	90215445	+	CCSER1	5'UTR	5.18323	-3.50414	6.93579	1.34451e-07	0.000287369	6.76573
cg23732557	chr5	33371827	33371828	-			-1.58184	2.49972	-6.11144	3.0216e-06	0.00599173	2.92682	cg03291453	chr12	19131475	19131476	-	PLEKHA5	Body	5.80452	-3.44839	6.26878	8.00316e-07	0.00134771	5.31038
cg17977250	chr3	158672989	158672990	+	LXN;GFM1	TSS1500;Body	-3.18361	-2.62339	-6.09989	3.10637e-06	0.00614394	2.9094	cg20776069	chr8	9026117	9026118	+	ERI1	Body	-1.3149	3.18912	-8.21634	5.04246e-09	1.58186e-05	9.36056
ch.3.82276877F	chr3	82145036	82145037	+			1.69927	-5.14305	6.09789	3.12125e-06	0.0061575	2.90639	cg21865157	chr1	15731927	15731928	+	PLEKHM2	Body	-0.994866	4.64936	-4.88457	3.58597e-05	0.0296048	2.12643
cg03275306	chr15	79970876	79970877	-	BCL2A1	1stExon	2.03122	2.65034	6.09662	3.1308e-06	0.00616051	2.90447	cg22863838	chr10	62069274	62069275	-	ARID5B	Body	3.87598	-2.61249	10.5132	2.37195e-11	1.34698e-07	13.3101
cg00299240	chr22	19248899	19248900	+	CLTCL1	Body	-1.57257	2.63117	-6.08894	3.18896e-06	0.0062589	2.89287	cg20466748	chr18	46175034	46175035	+	C18orf25	5'UTR	4.06915	-5.38558	16.8069	2.17372e-16	4.83182e-12	20.3259
cg17216414	chr12	56316457	56316458	+	PAN2;CNPY2	3'UTR;TSS200	2.34708	-4.52198	6.06065	3.4128e-06	0.00668114	2.85006	cg12543301	chr4	176002671	176002672	+	GPM6A	1stExon;5'UTR;Body	2.44707	-3.12926	8.91573	9.1651e-10	3.5652e-06	10.6587
cg23699062	chr7	1739129	1739130	-	ELFN1	5'UTR	1.34675	1.72823	6.04778	3.51986e-06	0.00687319	2.83055	cg06109529	chr3	134486249	134486250	-	CEP63;ANAPC13	5'UTR;TSS1500;1stExon	1.00582	-5.95555	4.82247	4.25756e-05	0.0341128	1.98071
cg06150819	chr15	52569174	52569175	+	ARPP19	5'UTR;1stExon;TSS200	1.26942	-3.82504	6.02188	3.74584e-06	0.00729589	2.79117	cg04133023	chr17	4263908	4263909	+	ANKFY1	Body	3.17578	-5.99555	21.0662	5.34515e-19	3.46542e-14	23.0387
cg13468624	chr6	31179112	31179113	+	PSORS1C3	TSS1500	1.77891	-2.31429	6.01128	3.84248e-06	0.00746518	2.77504	cg13628185	chr19	8444925	8444926	-	HNRNPM	1stExon;5'UTR	1.03429	-5.07661	5.52303	6.14437e-06	0.00735882	3.61528
cg23282561	chr4	1235604	1235605	+	CTBP1	Body	2.11742	3.23342	6.00946	3.85936e-06	0.00747904	2.77226	cg11116288	chr7	1054244	1054245	+	C7orf50	Body	1.20669	3.11168	5.11579	1.89176e-05	0.0181628	2.6681
cg10047106	chr6	90861039	90861040	+			1.93894	2.72275	5.98974	4.04693e-06	0.00782277	2.74216	cg18803221	chr4	127880530	127880531	+	PLK4	TSS1500	-0.95266	-4.39836	-5.24721	1.31544e-05	0.0136636	2.97492
cg16775792	chr22	20394381	20394382	-	ZNF74	5'UTR;1stExon;Body	1.24154	-5.80561	5.98825	4.0614e-06	0.00783103	2.73989	cg24720069	chr1	240652608	240652609	+	MIR1273E	Body	1.62532	1.9555	5.1741	1.61006e-05	0.0160386	2.80434
cg23835971	chr22	28233335	28233336	-	TTC28	Body	-1.48662	2.57781	-5.98333	4.10983e-06	0.00790455	2.73237	cg07684128	chr19	40592783	40592784	+	LTBP4	TSS1500	3.48176	3.01099	14.2348	1.55516e-14	1.92511e-10	18.0099
cg01894743	chr3	133895942	133895943	-	RAB6B	TSS200	1.8821	-4.8952	5.97989	4.14403e-06	0.00795039	2.7271	cg23709782	chr15	98843710	98843711	+	IGF1R	Body	-1.04252	2.83097	-6.34915	6.44064e-07	0.00111848	5.48911
cg21824239	chr9	7799843	7799844	-	TMEM261	TSS200	1.15579	-5.94185	5.97496	4.19353e-06	0.0080253	2.71956	cg08422643	chr21	28051734	28051735	+	LOC284825	Body	5.18938	-3.47492	14.5573	8.82082e-15	1.20396e-10	18.336
cg04507495	chr3	47522159	47522160	+			-5.26223	-3.46805	-5.96468	4.29866e-06	0.00819007	2.70382	cg25934548	chr3	127017843	127017844	+	PLXNA1	Body	-0.954764	4.06166	-5.37602	9.21626e-06	0.0100989	3.27465
cg03152082	chr4	168884262	168884263	+	PALLD	Body	-1.82205	2.60224	-5.96446	4.30097e-06	0.00819007	2.70348	cg19556217	chr16	58721073	58721074	+	GOT2	Body	3.09089	3.13187	4.73433	5.43149e-05	0.0410259	1.77379
cg12600530	chr5	87391184	87391185	-	RASA1	3'UTR	1.49879	3.04038	5.95755	4.37312e-06	0.00830684	2.6929	cg19165076	chr4	122618882	122618883	+	IL21-AS1;IL21	TSS200;Body	1.94783	1.57671	6.57528	3.5068e-07	0.000665432	5.98716
cg12219155	chr2	100816460	100816461	+			4.44375	-3.48753	5.9565	4.38424e-06	0.00830739	2.69129	cg05802563	chr9	136410691	136410692	-	PMPCA;SDCCAG3	1stExon;5'UTR;TSS200	1.21945	-5.15374	4.7358	5.40953e-05	0.0408997	1.77724
cg25837104	chr17	80006091	80006092	+	TBC1D16	Body	1.74143	-4.33213	5.95475	4.4028e-06	0.00832202	2.6886	cg14899504	chr14	70697841	70697842	+	LINC01269	TSS1500	-3.28725	-4.09554	-7.73702	1.68302e-08	4.57826e-05	8.42179
cg09537620	chr11	31805026	31805027	+	PAX6	Body	-1.35307	-5.38282	-5.95001	4.45342e-06	0.00839701	2.68132	cg17537403	chr3	170037905	170037906	-	GPR160	TSS200	-1.88195	-3.94288	-6.59409	3.33457e-07	0.000642147	6.02827
cg01863693	chr10	68292446	68292447	-	PBLD	Body	-0.966241	3.23677	-5.94808	4.47415e-06	0.00841543	2.67837	cg04747517	chr3	170037807	170037808	+	GPR160	TSS200	-1.84058	-4.64583	-6.34656	6.48591e-07	0.00112242	5.48335
cg26686208	chr7	73702273	73702274	+	STX1A	Body	-1.32901	2.65984	-5.94347	4.52413e-06	0.00848863	2.6713	cg01783407	chr13	81017554	81017555	-	LINC00377	TSS1500	1.49534	-0.736949	4.99832	2.61805e-05	0.0232514	2.39313
ch.19.1633300R	chr19	49648687	49648688	+	SCAF1	Body	1.50168	-4.75196	5.93361	4.63304e-06	0.00867178	2.65615	cg00123423	chr10	74826385	74826386	-	KAT6B	TSS200	4.0479	-2.87501	5.92829	2.02033e-06	0.00290001	4.54412
cg19305696	chr8	143254245	143254246	+	ZFP41	3'UTR	-1.17891	3.04623	-5.90925	4.91374e-06	0.0091748	2.61864	cg21722128	chr19	47417838	47417839	-	MEIS3	Body	-2.95949	-5.27032	-8.81206	1.17528e-09	4.46865e-06	10.4716
cg01402095	chr16	68491562	68491563	-			-2.95203	-4.23731	-5.9054	4.95957e-06	0.00923789	2.61271	cg16460157	chr14	77315218	77315219	-	POMT2	Body	2.68053	2.82185	13.125	1.1827e-13	1.0954e-09	16.798
cg20782322	chr7	44491065	44491066	+	NUDCD3	TSS1500	-2.44517	-4.45364	-5.89994	5.02552e-06	0.00933807	2.60428	cg06584028	chr2	69387319	69387320	+	GFPT1	TSS200	1.17268	-5.79312	5.24996	1.30549e-05	0.0135966	2.98133
cg05550352	chr5	173057223	173057224	-	CREBRF	5'UTR	1.72231	-3.9221	5.89523	5.083e-06	0.00937465	2.59701	cg06329684	chr4	139266589	139266590	-	C4orf49	3'UTR	3.13106	-3.75499	15.9006	9.18591e-16	1.662e-11	19.5803
cg00682458	chr6	43171632	43171633	+	SRF	5'UTR;1stExon	1.24559	-5.33816	5.89593	5.07442e-06	0.00937465	2.59809	cg02183170	chr14	55128980	55128981	-	LGALS3	TSS200	2.35626	-3.63652	7.21	6.54634e-08	0.000151128	7.34439
cg06937319	chr12	30663577	30663578	-	IPO8	Body	-1.276	3.42145	-5.89666	5.06543e-06	0.00937465	2.59922	cg10073091	chr1	54886628	54886629	-	DHCR24	Body	-1.59656	-3.87084	-5.17166	1.62097e-05	0.0160855	2.79864
cg20335283	chr10	90871898	90871899	-	RPP30	TSS200	1.83952	-3.92399	5.89433	5.09408e-06	0.00937465	2.59562	cg09743375	chr15	41827889	41827890	-	JMJD7;JMJD7-PLA2G4B	TSS200	-1.06779	-4.6108	-4.68668	6.19514e-05	0.0452562	1.66192
cg00225858	chr16	84190235	84190236	-	ADAD2	TSS1500	2.05119	2.08339	5.8823	5.24436e-06	0.00962812	2.57704	cg01952843	chr17	50426134	50426135	+	ACSF2	TSS200	1.49281	-6.23242	8.01714	8.29135e-09	2.40695e-05	8.97525
cg05540617	chr16	3664371	3664372	-	TRAP1	Body	-1.04131	5.44877	-5.87945	5.28073e-06	0.00967176	2.57262	cg16758887	chr4	6674794	6674795	-	LOC93622	Body	6.96977	-2.96592	17.1455	1.2894e-16	3.23596e-12	20.587
cg23817044	chr15	86001371	86001372	+			2.14243	-3.1647	5.87147	5.38357e-06	0.00983665	2.56028	cg15280966	chr5	93741990	93741991	-	POU5F2;FAM172A	TSS1500;Body	-0.72006	3.03255	-4.69248	6.09675e-05	0.0446212	1.67554
cg13912912	chr16	79770700	79770701	+	MAFTRR;LINC01229	TSS200;Body	1.06314	-5.75757	5.86762	5.43393e-06	0.00990508	2.55432	cg18096774	chr11	128553235	128553236	+	ETS1	Body	-1.41028	-1.84514	-5.12107	1.86436e-05	0.0179958	2.68043
cg07056260	chr12	129711232	129711233	+	TMEM132D	Body	-1.54735	2.52538	-5.85095	5.65768e-06	0.0102885	2.52848	cg15612628	chr3	114498880	114498881	-	LOC101929754;ZBTB20	Body;5'UTR	5.19064	-4.23604	15.0103	4.04128e-15	6.16489e-11	18.7755
cg05164185	chr11	69641644	69641645	-	CCND1	Body	1.93124	-3.15544	5.83968	5.81428e-06	0.0104986	2.51098	cg00746130	chr6	31703494	31703495	-	BAT5	TSS200	4.28025	-3.34659	13.0381	1.39354e-13	1.27549e-09	16.6969
cg21374153	chr13	103948713	103948714	+			1.32204	-0.370233	5.84115	5.79356e-06	0.0104986	2.51327	cg22290287	chr7	39184632	39184633	-	POU6F2	Body	-2.70467	-3.7019	-5.91168	2.11417e-06	0.00301247	4.50638
cg00123423	chr10	74826385	74826386	-	KAT6B	TSS200	4.83366	-2.78019	5.84058	5.80159e-06	0.0104986	2.51239	cg19083479	chr1	231836271	231836272	-	DISC1;TSNAX-DISC1	Body	1.0913	2.58619	5.07398	2.12368e-05	0.0197632	2.5703
cg26830192	chr8	1783877	1783878	+	CLN8	3'UTR	1.12731	4.43128	5.83625	5.86276e-06	0.0105613	2.50566	cg10082647	chr12	106955077	106955078	-	C12orf23	TSS1500	2.70963	-1.35509	5.63128	4.56108e-06	0.0057793	3.86495
cg03920223	chr16	75323347	75323348	-	CFDP1	Body	1.55889	-3.11331	5.83514	5.87862e-06	0.0105632	2.50393	cg13999981	chr10	101442417	101442418	+	BTRC	Body	4.13052	-4.18683	18.4955	1.74518e-17	6.78869e-13	21.5419
cg05635274	chr16	2816900	2816901	+	PRSS21	TSS1500	1.7259	1.81043	5.83424	5.89133e-06	0.0105632	2.50254	cg14543941	chr10	69319458	69319459	-	HK1	Body	1.41257	-3.90191	4.93088	3.15488e-05	0.0267082	2.23506
cg13150400	chr6	135498019	135498020	-	C6orf217;AHI1	Body;TSS1500	1.34755	-6.26032	5.82485	6.02703e-06	0.0107562	2.48793	cg23158862	chr15	25739414	25739415	+	ATP10A	Body	2.82705	2.9828	15.1328	3.28255e-15	5.10761e-11	18.8908
cg00530671	chr3	146503679	146503680	+			2.06707	-4.11352	5.82573	6.01421e-06	0.0107562	2.4893	cg00970764	chr4	105474326	105474327	-	PPA2	TSS1500	-1.94978	-3.55596	-4.6613	6.64462e-05	0.0474264	1.60233
cg15686796	chr5	31914257	31914258	-	PDZD2	Body	2.36189	1.43904	5.82224	6.06519e-06	0.0107992	2.48388	cg15274047	chr19	1102571	1102572	+	GPX4	TSS1500	1.54798	-3.95788	6.43253	5.14437e-07	0.000920067	5.67359
cg16034863	chr1	15620282	15620283	-	DDI2	Body	2.33295	-3.78346	5.82068	6.08826e-06	0.0108152	2.48144	cg12977960	chr18	54942278	54942279	+	CCDC68	Body	3.04933	2.4751	15.3854	2.14726e-15	3.48032e-11	19.1238
cg21732520	chr17	77132632	77132633	+	SEC14L1	5'UTR	-2.99287	-3.30991	-5.81144	6.22621e-06	0.0110347	2.46705	cg24744710	chr12	75130945	75130946	+	KCNC2	Body	2.97257	-3.65357	10.4327	2.8297e-11	1.57249e-07	13.1865
cg07676361	chr16	80932963	80932964	-			1.26939	-4.58961	5.80154	6.37758e-06	0.011277	2.45162	cg04617441	chr2	27409728	27409729	+	PPM1G	TSS200	1.8401	-6.26211	9.38753	3.00887e-10	1.32253e-06	11.4865
cg09889396	chr15	27621052	27621053	-			1.76203	2.35739	5.79726	6.44407e-06	0.0113683	2.44495	cg22075956	chr12	79797334	79797335	-	PPP1R12A	Body	-1.83359	1.79419	-4.84298	4.02294e-05	0.0324334	2.02884
cg12520173	chr2	201422776	201422777	-	TRAK2	5'UTR	1.99277	2.41936	5.79194	6.52788e-06	0.0114679	2.43664	cg19125277	chr4	108176366	108176367	-	LOC641518	Body	1.03342	2.66541	5.56586	5.46065e-06	0.00671146	3.7142
cg17470531	chr2	55419848	55419849	+	CCDC88A	5'UTR;1stExon	1.1551	-4.9583	5.79178	6.53041e-06	0.0114679	2.43639	cg05859960	chr8	102864183	102864184	+	AZIN1	TSS200	1.17002	-5.12406	5.01922	2.47101e-05	0.022302	2.44209
cg18385770	chr1	197357196	197357197	+	CRB1	Body	-2.49668	-3.03538	-5.78815	6.58814e-06	0.011505	2.43073	cg27108889	chr3	128573471	128573472	-	C3orf27	Body	1.29173	0.760767	7.96165	9.53212e-09	2.72645e-05	8.86669
cg00220822	chr14	69549274	69549275	-			-1.0441	2.97347	-5.78669	6.61149e-06	0.011505	2.42845	cg15801307	chr17	50134381	50134382	-	PPP1R9B	3'UTR	0.811962	-0.24453	6.5922	3.35146e-07	0.000642157	6.02415
cg15531235	chr12	110502111	110502112	+	VPS29;RAD9B	TSS200	1.33464	-4.75483	5.78713	6.6045e-06	0.011505	2.42913	cg04925604	chr20	37296526	37296527	-	MANBAL	5'UTR	1.42224	-2.84594	5.44836	7.54849e-06	0.00863732	3.44249
cg21581283	chr12	124341988	124341989	-	NCOR2	Body	-1.33589	5.30159	-5.78846	6.58325e-06	0.011505	2.4312	cg10828337	chr14	28767270	28767271	+	FOXG1	1stExon;5'UTR	-1.34787	-4.38727	-4.64699	6.91227e-05	0.0488203	1.56873
cg14330460	chr6	168158747	168158748	-			2.49182	-2.49502	5.78117	6.70067e-06	0.0116338	2.41983	cg03352322	chr19	52189795	52189796	-	PPP2R1A	TSS200	1.1508	-5.74848	4.72309	5.60279e-05	0.0421154	1.74739
cg03429873	chr7	15366214	15366215	+	AGMO	ExonBnd;Body	-2.14724	2.47225	-5.77795	6.75335e-06	0.0116988	2.41478	cg00160359	chr12	48784409	48784410	-	ADCY6	5'UTR;TSS1500	1.26152	2.76461	5.30471	1.12219e-05	0.0119434	3.10887
cg06083200	chr6	30066073	30066074	+	PPP1R11	TSS1500	2.01198	-2.21853	5.77464	6.80785e-06	0.0117666	2.40961	cg24440941	chr6	26224440	26224441	-	HIST1H3E	TSS1500	-1.34757	-3.74337	-5.92705	2.02721e-06	0.00290452	4.5413
cg03865257	chr18	23689446	23689447	+	LAMA3	TSS200	-1.53851	-5.77518	-5.77009	6.88353e-06	0.0118707	2.40249	cg04318855	chr2	225041368	225041369	-	DOCK10	Body	6.27973	-3.24448	5.8333	2.61984e-06	0.00362672	4.32791
cg08360771	chr11	128909760	128909761	+	KCNJ5	5'UTR	1.91961	-4.14294	5.76204	7.01947e-06	0.012078	2.38989	cg12378878	chr13	50126470	50126471	-	DLEU2	TSS1500	1.38436	-3.84842	6.09037	1.29866e-06	0.00200865	4.91066
cg09440866	chr12	113576705	113576706	-			1.69893	-3.54387	5.75631	7.11784e-06	0.0122199	2.38092	cg12534776	chr18	79919162	79919163	-	PQLC1	Body	1.08525	3.12093	4.74061	5.3381e-05	0.0405543	1.78854
ch.2.3682233F	chr2	181761662	181761663	+			1.77554	-2.67474	5.74611	7.29653e-06	0.0124987	2.36492	cg13500797	chr9	130681300	130681301	+	PRDM12	Body	4.252	-5.89973	21.7454	2.26531e-19	2.203e-14	23.3753
cg08058544	chr2	236171624	236171625	-			1.11464	-4.97767	5.74204	7.36926e-06	0.0125672	2.35852	cg06081361	chr1	3277223	3277224	+	PRDM16	Body	1.53153	2.59679	5.66895	4.11237e-06	0.00527788	3.95159
cg23400639	chr18	2540793	2540794	-	METTL4	Body	-1.7226	2.77737	-5.74226	7.36529e-06	0.0125672	2.35887	cg08244222	chr11	70203019	70203020	+	FADD	TSS200	1.06182	-5.074	4.68309	6.25695e-05	0.045622	1.65348
cg03935579	chr3	105532587	105532588	+	ALCAM	Body	1.09065	3.5369	5.73902	7.42344e-06	0.0126204	2.35379	cg04173762	chr16	4013660	4013661	+	ADCY9	Body	1.90153	-2.65423	7.31917	4.92735e-08	0.000118316	7.57136
cg15925527	chr1	3643543	3643544	+	WDR8	Body	6.21223	1.66977	5.73847	7.43335e-06	0.0126204	2.35293	cg05489292	chr12	111893383	111893384	+	MAPKAPK5	3'UTR	-1.44475	2.16917	-5.13418	1.79796e-05	0.0175069	2.71109
cg16634763	chr5	139221914	139221915	-			-1.56163	2.12985	-5.73029	7.58278e-06	0.0128456	2.34008	cg02330587	chr12	11162254	11162255	+	PRH1-PRR4;PRH1	Body;5'UTR	2.11834	2.51075	8.59646	1.98024e-09	6.97111e-06	10.0767
cg02027609	chr2	220499471	220499472	-			2.90449	-3.17035	5.72862	7.61368e-06	0.0128696	2.33745	cg12245996	chr10	6580815	6580816	-	PRKCQ	TSS1500	-1.30654	-4.60968	-5.39666	8.70595e-06	0.0096484	3.32257
ch.17.620779R	chr17	19666954	19666955	+	ALDH3A2	Body	2.27692	-2.72115	5.72307	7.71724e-06	0.013016	2.32873	cg10970132	chr12	131024668	131024669	-	ADGRD1	Body	2.22069	2.02817	8.4144	3.09106e-09	1.04105e-05	9.73683
cg20367421	chr13	20161179	20161180	+	GJA3	TSS200	-1.77836	-5.08843	-5.71898	7.79447e-06	0.0131174	2.32229	cg03475843	chr11	68761629	68761630	+	CPT1A	Body	-0.904592	2.98805	-4.879	3.64156e-05	0.0299483	2.11337
cg05844390	chr8	22233187	22233188	+	PHYHIP	TSS1500	-1.23659	1.63841	-5.70954	7.97569e-06	0.013393	2.30743	cg15815061	chr12	13087071	13087072	+	GSG1	Body	-1.30911	4.44342	-5.60964	4.84089e-06	0.00607837	3.81511
cg04269028	chr12	31450085	31450086	+	DENND5B	Body	-1.67664	2.30676	-5.70225	8.11858e-06	0.0135735	2.29594	cg11395893	chr19	4247039	4247040	-	CCDC94	TSS200	3.52195	-3.90582	7.17844	7.10852e-08	0.000162181	7.27841
cg01451205	chr11	119381500	119381501	-	USP2	1stExon;5'UTR	1.39654	-5.08054	5.70261	8.11149e-06	0.0135735	2.29651	cg05610000	chr20	14915507	14915508	-	MACROD2-AS1;MACROD2	Body	-1.62798	-4.02688	-5.5664	5.45256e-06	0.00671146	3.71544
cg17283542	chr7	157935547	157935548	+	PTPRN2	Body	3.21881	2.86579	5.7	8.16323e-06	0.0136185	2.29239	cg14459960	chr6	82247852	82247853	-	IBTK	TSS200	1.19895	-5.23433	6.16516	1.05981e-06	0.00170709	5.07872
cg13879457	chr12	113479328	113479329	-			2.20853	-3.04168	5.69218	8.32008e-06	0.0138501	2.28007	cg02854763	chr1	2171716	2171717	+	PRKCZ	Body	-1.00333	4.74859	-4.77833	4.80985e-05	0.0375329	1.8771
cg08006708	chr9	69154361	69154362	-	TJP2	5'UTR	-1.48831	2.84753	-5.68659	8.4342e-06	0.0140097	2.27125	cg26835908	chr7	130913389	130913390	-	LOC100506860;LINC-PINT	TSS200	-1.31051	-4.26239	-4.75611	5.11433e-05	0.039311	1.82494
cg08655633	chr6	56634346	56634347	+	RNU6-71P;DST	Body	1.34016	2.22879	5.68427	8.48203e-06	0.0140487	2.26759	cg23121934	chr2	127527154	127527155	+	IWS1	TSS1500	3.45016	-3.05432	7.36004	4.43168e-08	0.000108147	7.65585
cg14207147	chr17	77959576	77959577	-			2.39526	-2.50865	5.68368	8.4943e-06	0.0140487	2.26665	cg07781959	chr1	213988365	213988366	-	PROX1	1stExon;5'UTR;TSS200	-2.36897	-5.15047	-6.64656	2.8982e-07	0.000570844	6.14264
cg26121591	chr5	175871561	175871562	-	CPLX2	1stExon;5'UTR	1.37676	-3.74898	5.67864	8.59921e-06	0.0141916	2.2587	cg09160017	chr20	9514350	9514351	+	C20orf103	TSS1500	2.26255	-4.05623	7.80001	1.43407e-08	3.99891e-05	8.54743
cg06552940	chr12	113110440	113110441	-	RASAL1	Body	2.81999	2.58841	5.67211	8.73726e-06	0.0143885	2.24837	cg16286467	chr1	67207452	67207453	-	IL23R	Body	2.40682	2.33933	5.1822	1.5744e-05	0.0158048	2.82326
cg16924616	chr7	97024305	97024306	-	DLX5	1stExon	3.20672	-3.24054	5.665	8.89004e-06	0.0146087	2.23713	cg01229489	chr20	61691839	61691840	+	CDH4	Body;5'UTR	1.15731	3.37516	5.80888	2.80108e-06	0.00383666	4.27217
cg06351786	chr4	139302533	139302534	-	NDUFC1;NAA15	5'UTR;TSS1500;1stExon;Body	1.26631	-2.49562	5.6593	9.01452e-06	0.0147501	2.22811	cg25481474	chr13	32031815	32031816	-	FRY	1stExon	-1.45741	-3.13274	-5.51432	6.29355e-06	0.00746394	3.59515
cg07177394	chr21	41680543	41680544	+	NCRNA00111	Body	1.80002	-4.17239	5.65963	9.00732e-06	0.0147501	2.22863	cg04055819	chr10	13707602	13707603	-	FRMD4A	Body	1.47545	-4.06108	4.87112	3.72181e-05	0.0304154	2.09488
cg08138826	chr7	142030537	142030538	-	MGAM	Body	-2.32947	0.532437	-5.64442	9.34801e-06	0.0152632	2.20453	cg03101397	chr15	92631892	92631893	-	FAM174B	Body	1.66419	3.07415	5.10088	1.97144e-05	0.0187273	2.63322
cg25256099	chr17	81517934	81517935	+			-1.54104	0.816595	-5.63209	9.63354e-06	0.0156961	2.18498	cg18474135	chr9	113276023	113276024	+	PRPF4;CDC26	Body;TSS1500	-1.74434	-4.43241	-6.80041	1.92404e-07	0.000397318	6.47568
cg18761894	chr1	161526189	161526190	-	HSPA6	1stExon	1.22239	1.03894	5.62095	9.89934e-06	0.016095	2.16728	cg09446005	chr9	37800784	37800785	-	DCAF10	TSS200;Body	1.34583	-6.46038	6.32685	6.84035e-07	0.00116705	5.4396
cg21151381	chr15	40398767	40398768	-			-2.18889	1.9994	-5.61885	9.95029e-06	0.0161436	2.16394	cg08432415	chr17	1660591	1660592	+	PRPF8	ExonBnd;Body	2.36471	2.3092	4.92413	3.21438e-05	0.0271648	2.21922
cg18415822	chr7	156065087	156065088	+			1.74247	-3.58931	5.61578	1.00251e-05	0.0162307	2.15906	cg23330451	chr3	139021080	139021081	+	PRR23B	TSS200	2.25895	-0.807967	5.80312	2.84568e-06	0.0038909	4.25901
cg07248043	chr3	125595493	125595494	+	OSBPL11	5'UTR;1stExon	1.50674	-6.0411	5.61353	1.00804e-05	0.0162859	2.15548	cg03970588	chr1	182391268	182391269	+	GLUL	1stExon;5'UTR	1.78485	-5.91197	4.82677	4.20728e-05	0.0337795	1.9908
cg01194320	chr16	50459255	50459256	-			2.03687	-3.17251	5.61093	1.01447e-05	0.016321	2.15135	cg04864640	chr14	58244353	58244354	-	PSMA3	TSS1500	4.06821	-3.81922	12.508	3.85898e-13	3.18595e-09	16.0593
cg19746667	chr1	89429235	89429236	-			1.64417	-2.99868	5.61139	1.01334e-05	0.016321	2.15207	cg12089169	chr12	10848997	10848998	-	PRR4	Body	2.41974	3.39453	6.98093	1.19359e-07	0.00026158	6.86182
cg12497181	chr3	36891564	36891565	-	TRANK1	Body	1.202	2.93259	5.60467	1.03011e-05	0.0165156	2.14138	cg02782052	chr16	59755581	59755582	-	LOC644649	TSS1500	-1.55621	2.95424	-7.54008	2.78487e-08	7.08044e-05	8.02465
cg12711530	chr2	68872153	68872154	-	BMP10	TSS1500	-1.72164	2.35671	-5.60437	1.03087e-05	0.0165156	2.14091	cg21815772	chr19	18001017	18001018	+	ARRDC2	TSS200	-1.37834	-4.9362	-4.96504	2.87045e-05	0.0247831	2.31515
cg06292304	chr8	9904395	9904396	-	MIR124-1;LOC157627	TSS1500	-1.03803	-3.81765	-5.59616	1.05178e-05	0.0167818	2.12783	cg05875176	chr17	68598445	68598446	+	FAM20A	Body	1.24891	2.82764	6.07578	1.35128e-06	0.00207354	4.87778
cg17402252	chr4	83002064	83002065	+	LIN54	5'UTR;Body	1.2395	0.517051	5.59613	1.05186e-05	0.0167818	2.12777	cg16222083	chr1	212035789	212035790	+	DTL;INTS7	5'UTR;1stExon;TSS200	-1.73332	-5.95302	-5.46266	7.25664e-06	0.00838874	3.47562
cg03703887	chr11	34251564	34251565	-	ABTB2	Body	-2.44943	-3.53064	-5.59257	1.06105e-05	0.0168933	2.12211	cg13023397	chr10	26861299	26861300	+	ABI1	TSS1500	-1.24879	-3.93321	-6.15356	1.09372e-06	0.00174367	5.05269
cg19826026	chr12	14961459	14961460	+	ARHGDIB	5'UTR	3.80005	0.111088	5.59048	1.06649e-05	0.0169448	2.11877	cg26002272	chr4	113161271	113161272	+	ANK2	Body	1.16645	-2.86982	4.64012	7.04452e-05	0.0494192	1.5526
ch.6.3091160R	chr6	157910090	157910091	+	SNX9	Body	1.59097	-3.70747	5.58281	1.08669e-05	0.0171592	2.10654	cg04798095	chr20	62367122	62367123	-	LAMA5	1stExon	4.26867	-5.67822	17.6438	6.07174e-17	1.84521e-12	20.9549
cg27109890	chr19	22901442	22901443	-			1.15845	3.31602	5.58334	1.08527e-05	0.0171592	2.10739	cg05006071	chr5	40680881	40680882	-	PTGER4	5'UTR	1.72809	-4.71249	5.6897	3.88454e-06	0.00502854	3.99924
cg03634803	chr21	35222249	35222250	-			1.96209	0.739545	5.58443	1.08238e-05	0.0171592	2.10913	cg02357491	chr6	31137967	31137968	-	PSORS1C1;PSORS1C2	Body	1.70922	-0.383744	5.47147	7.08254e-06	0.00823643	3.49601
cg21348031	chr5	129591745	129591746	+	ADAMTS19	Body	1.87472	1.6563	5.57738	1.10123e-05	0.017353	2.09787	cg08283932	chr20	44652066	44652067	+	ADA	TSS1500	1.33783	-5.06987	5.49387	6.65848e-06	0.007837	3.54785
cg20394910	chr4	4321905	4321906	+			1.95923	2.98373	5.57609	1.10471e-05	0.0173722	2.09581	cg01504714	chr1	214403185	214403186	-	PTPN14	Body	2.87406	2.57614	8.41048	3.12098e-09	1.0466e-05	9.72945
cg15840034	chr10	17678545	17678546	+	STAM	Body	-1.77962	2.16205	-5.5613	1.14543e-05	0.0179421	2.07219	cg01462611	chr2	8133637	8133638	+	LINC00299	Body	2.23829	-2.83358	4.96415	2.87752e-05	0.0247918	2.31307
cg15643574	chr11	86067199	86067200	+	PICALM	Body	2.80646	-3.15649	5.56123	1.14563e-05	0.0179421	2.07207	cg00166667	chr6	52800185	52800186	-	GSTA1	5'UTR	1.45733	2.147	4.75146	5.18048e-05	0.0396691	1.81401
cg26002272	chr4	113161271	113161272	+	ANK2	Body	1.68488	-2.74185	5.55475	1.16395e-05	0.018192	2.06171	cg03429873	chr7	15366214	15366215	+	AGMO	ExonBnd;Body	-1.95018	2.62295	-8.3469	3.65001e-09	1.1832e-05	9.60936
cg09565657	chr8	66667656	66667657	+	VCPIP1	TSS1500	3.77574	-3.38727	5.55094	1.17486e-05	0.0182879	2.05562	cg15975824	chr1	113389850	113389851	+	MAGI3	TSS1500	3.74995	-3.88314	14.9581	4.41745e-15	6.60914e-11	18.726
cg03375212	chr4	39366518	39366519	-	RFC1	TSS200	1.13388	-4.59711	5.5515	1.17324e-05	0.0182879	2.05652	cg15618473	chr11	72228700	72228701	+	INPPL1	Body	-0.92719	1.81433	-4.76251	5.02476e-05	0.0387053	1.83995
cg05016602	chr5	84079357	84079358	-	EDIL3	Body	2.30297	2.31664	5.54659	1.18743e-05	0.0184462	2.04866	cg13198505	chr5	65555065	65555066	-	CENPK	5'UTR	2.74108	2.06816	5.87129	2.36107e-06	0.00332505	4.4145
cg14668119	chr14	20001235	20001236	-			-2.12756	0.220642	-5.53595	1.21881e-05	0.0188955	2.03161	cg23165637	chr1	214403187	214403188	-	PTPN14	Body	1.34891	2.93306	5.4312	7.91443e-06	0.00894968	3.40271
cg10279487	chr17	78359207	78359208	+	SOCS3	5'UTR	-3.02641	-5.73097	-5.53228	1.22982e-05	0.0189817	2.02572	cg11489192	chr11	35972221	35972222	+	LDLRAD3	5'UTR;Body	3.00347	2.797	11.5716	2.51634e-12	1.71728e-08	14.841
cg10051217	chr2	72995132	72995133	-	SFXN5	Body	1.58387	1.76346	5.53242	1.22938e-05	0.0189817	2.02596	cg18959483	chr4	21859051	21859052	-	KCNIP4	5'UTR	1.2932	2.25773	5.70832	3.69086e-06	0.0048179	4.04197
cg01057527	chr8	68329688	68329689	-			-1.60388	2.18781	-5.53162	1.23179e-05	0.0189817	2.02468	cg07268431	chr3	47394616	47394617	+	PTPN23	Body	-3.96822	-3.49612	-5.35741	9.70206e-06	0.0105274	3.23142
cg19249107	chr1	55040281	55040282	-	PCSK9	Body	-1.33425	-4.62507	-5.52566	1.24992e-05	0.0192224	2.01512	cg25369512	chr13	94617621	94617622	+	GPR180	Body	2.88161	-2.66718	4.91618	3.2858e-05	0.0275764	2.20058
cg14107159	chr12	56258501	56258502	+	ANKRD52	TSS200	1.21441	-6.03969	5.52288	1.25849e-05	0.0192769	2.01065	cg05778424	chr17	57092147	57092148	+	AKAP1	5'UTR	1.35177	0.307723	5.03669	2.35444e-05	0.0215246	2.483
cg25314817	chr11	95914497	95914498	-	MTMR2	5'UTR;Body	2.15055	-2.62953	5.52303	1.25803e-05	0.0192769	2.01088	cg25013161	chr2	222656590	222656591	-	FARSB	TSS1500	-2.18993	-4.43894	-4.7926	4.62398e-05	0.036301	1.91058
cg22990430	chr8	55521073	55521074	-	XKR4	Body	1.42538	-4.08559	5.51991	1.26766e-05	0.0193788	2.00589	cg05527918	chr6	131627958	131627959	-	MED23	Body	1.7807	-1.85119	6.81056	1.87291e-07	0.000389603	6.49752
cg13021479	chr17	8476980	8476981	-	MYH10	Body	-1.21301	4.74362	-5.51783	1.27415e-05	0.0194392	2.00255	cg16614135	chr5	171877401	171877402	-	FBXW11	Body	2.97439	3.26202	13.7994	3.3976e-14	3.88723e-10	17.5515
cg14653418	chr10	31929025	31929026	-	ARHGAP12	TSS200	1.08828	-4.9879	5.5074	1.30718e-05	0.0199036	1.98578	cg09401384	chr4	112983016	112983017	-	ANK2	Body	1.92374	0.820705	5.10645	1.9413e-05	0.0185316	2.64624
cg20411036	chr2	188811712	188811713	-			1.82271	-3.52088	5.50455	1.31635e-05	0.0200035	1.9812	cg06894303	chr2	219304300	219304301	+	PTPRN	Body	1.03253	2.4019	5.73233	3.4554e-06	0.0045499	4.09704
cg06173810	chr16	31529795	31529796	-			1.34447	-4.48351	5.49135	1.35969e-05	0.0206213	1.95996	cg17283542	chr7	157935547	157935548	+	PTPRN2	Body	3.2834	2.99706	16.8823	1.93348e-16	4.42422e-12	20.3849
cg03034759	chr1	212413552	212413553	-	TMEM206	Body	-1.05649	3.41067	-5.48984	1.36471e-05	0.0206566	1.95755	cg26429629	chr5	170331387	170331388	-	LOC257358	TSS200	2.303	-3.77605	4.97289	2.80884e-05	0.0244769	2.33354
cg27045512	chr12	109093887	109093888	-	ALKBH2	TSS1500	-2.192	-0.0439034	-5.4853	1.38002e-05	0.0208471	1.95023	cg16510983	chr1	202953035	202953036	+	ADIPOR1	5'UTR	2.03532	-3.73769	7.94117	1.00366e-08	2.86021e-05	8.82648
cg09871711	chr8	57978098	57978099	-	LINC01602	TSS1500	-1.36148	2.76094	-5.48358	1.38587e-05	0.0208945	1.94745	cg25219082	chr3	32570832	32570833	-	DYNC1LI1	1stExon;5'UTR	1.0544	-4.90488	6.09113	1.29597e-06	0.00200848	4.91238
cg14602471	chr19	43901846	43901847	+			-1.61832	-4.08889	-5.47856	1.40304e-05	0.0210715	1.93937	cg25330725	chr7	158387645	158387646	+	PTPRN2	Body	2.60739	2.52007	9.47123	2.47695e-10	1.13356e-06	11.6293
cg07133412	chr14	54441626	54441627	+	CNIH	TSS200	1.58264	-3.7688	5.47854	1.40311e-05	0.0210715	1.93934	cg06600447	chr19	18558027	18558028	+	C19orf50	5'UTR	-1.25843	-3.77955	-4.9442	3.04077e-05	0.0259113	2.26629
cg10648670	chr2	25216506	25216507	-			1.21143	-4.70295	5.47713	1.40796e-05	0.0211031	1.93707	cg19589728	chr7	158189253	158189254	+	PTPRN2	Body	-0.894134	2.56224	-5.58029	5.24797e-06	0.00651179	3.74748
cg10042335	chr11	20978843	20978844	-	NELL1	Body	1.36269	0.553183	5.47613	1.41142e-05	0.0211138	1.93546	cg21193176	chr15	26889490	26889491	+	GABRA5	Body	1.51736	-3.104	6.15452	1.09087e-06	0.0017427	5.05485
cg09217327	chr22	29838652	29838653	+	ASCC2	TSS1500	-3.29047	-1.94853	-5.4699	1.43319e-05	0.0213976	1.92541	cg07019536	chr5	14872098	14872099	-	ANKH	TSS1500	2.07024	-5.61557	10.3412	3.46056e-11	1.86965e-07	13.0449
cg08795640	chr3	42590150	42590151	-	SS18L2	TSS1500	4.84373	-3.71107	5.46503	1.45046e-05	0.0216135	1.91754	cg17402252	chr4	83002064	83002065	+	LIN54	5'UTR;Body	1.11858	0.506583	4.81186	4.38422e-05	0.0347653	1.95581
cg12564151	chr8	141180541	141180542	-	DENND3	Body	1.55241	3.20272	5.46323	1.45687e-05	0.0216548	1.91464	cg17470531	chr2	55419848	55419849	+	CCDC88A	5'UTR;1stExon	1.18917	-4.86618	5.36444	9.51547e-06	0.0103829	3.24777
cg23437497	chr11	27332176	27332177	-			1.14462	0.0209993	5.46188	1.4617e-05	0.0216548	1.91247	cg05439204	chr7	158062001	158062002	+	PTPRN2	Body	2.89137	2.78721	4.7361	5.40494e-05	0.0408997	1.77796
cg17976697	chr20	45174964	45174965	-	PI3	1stExon	2.24215	2.12099	5.46203	1.46116e-05	0.0216548	1.91271	cg03394150	chr16	28063063	28063064	+	GSG1L	Body	1.08587	-5.4649	4.71073	5.79724e-05	0.0432013	1.71838
cg13467780	chr1	235129050	235129051	+	SNORA14B;TOMM20	TSS1500;TSS200	2.01096	-5.89122	5.45741	1.47784e-05	0.0218518	1.90525	cg03865257	chr18	23689446	23689447	+	LAMA3	TSS200	-1.49667	-5.73686	-5.44049	7.71432e-06	0.00878526	3.42423
cg09234252	chr10	8331696	8331697	-			-1.50561	3.68447	-5.45208	1.49734e-05	0.0220974	1.89664	cg04078732	chr1	30966264	30966265	+	PUM1	Body	-0.913969	3.1342	-5.4205	8.15148e-06	0.00911179	3.37791
cg03590387	chr2	67872184	67872185	-			1.55105	2.43227	5.44574	1.52086e-05	0.0224015	1.88639	cg24718533	chr2	20351758	20351759	-	PUM2	TSS1500	-2.00778	-2.70275	-4.67814	6.34286e-05	0.0459898	1.64187
cg05156456	chr8	66132971	66132972	+	TRIM55	Body	2.92678	3.08162	5.43731	1.55272e-05	0.022827	1.87274	cg00760631	chr3	66440591	66440592	+	LRIG1	Body	-1.15206	2.97978	-5.79368	2.9202e-06	0.00397185	4.23745
cg16663674	chr11	62855362	62855363	+	SNORD27;SNORD26;SNORD29;SNORD28;SLC3A2;SNHG1	TSS1500;Body	1.66894	-2.77087	5.43138	1.5755e-05	0.0231175	1.86316	cg05570946	chr6	112180285	112180286	+	LAMA4	Body	6.90143	-3.46916	16.4329	3.90917e-16	8.44809e-12	20.0268
cg23375719	chr11	66372246	66372247	+	SLC29A2	TSS1500	1.59334	-3.03873	5.4306	1.57854e-05	0.023118	1.86189	cg09157668	chr4	37245400	37245401	-	KIAA1239	Body	-1.28025	-4.67319	-5.44842	7.54736e-06	0.00863732	3.44262
cg13298070	chr4	188659353	188659354	-			1.57053	5.04927	5.42825	1.58769e-05	0.0232077	1.85808	cg04256697	chr12	120250754	120250755	+	PXN	Body;TSS1500	-1.73853	1.737	-5.05107	2.26265e-05	0.0207586	2.51666
cg08815506	chr4	175905756	175905757	+	GPM6A	5'UTR;Body	-1.6622	2.28492	-5.42504	1.60026e-05	0.0233027	1.85289	cg23812744	chr11	46310910	46310911	-	CREB3L1	Body	3.63366	3.47722	17.057	1.47688e-16	3.563e-12	20.5196
cg13590130	chr5	1921951	1921952	-			-1.35968	4.40153	-5.42551	1.59843e-05	0.0233027	1.85364	cg10984505	chr6	36443174	36443175	-	PXT1;KCTD20	TSS1500;5'UTR	1.22738	-5.11704	5.56789	5.43031e-06	0.0067072	3.71886
cg03099611	chr4	88007389	88007390	-	PKD2	TSS1500	1.24752	-5.00076	5.42353	1.60621e-05	0.023345	1.85045	cg26579171	chr3	112991422	112991423	+	GTPBP8	Body	1.51764	-2.74115	6.14116	1.13119e-06	0.00179205	5.02486
cg21415618	chr12	27999887	27999888	+			2.09437	-3.33752	5.42009	1.61988e-05	0.0234992	1.84486	cg19681956	chr6	146544127	146544128	-	RAB32	Body	-1.49738	-4.24109	-5.15	1.72102e-05	0.0168845	2.74805
cg06816107	chr8	36784153	36784154	-	KCNU1	TSS200	-1.25011	2.55648	-5.40704	1.67272e-05	0.0242199	1.82371	cg17696750	chr3	197299411	197299412	+	DLG1	TSS1500	2.40564	-3.71661	5.83733	2.59107e-06	0.00359329	4.33711
ch.5.1258129F	chr5	66635055	66635056	+	MAST4	Body	1.39988	-3.31612	5.40544	1.67931e-05	0.0242696	1.82111	cg12278738	chr6	529278	529279	+	EXOC2	Body	-2.24174	1.30483	-5.11654	1.88785e-05	0.018155	2.66985
cg26185843	chr1	155562757	155562758	+	ASH1L;LOC645676	TSS1500;Body	1.07679	-4.50121	5.4034	1.68779e-05	0.0243462	1.81779	cg21626043	chr12	5881102	5881103	-	ANO2	Body	-0.864377	2.92906	-5.02012	2.46487e-05	0.0222724	2.44419
cg09269202	chr11	61076173	61076174	-			1.38516	-2.19553	5.40103	1.69765e-05	0.0244426	1.81395	cg14428310	chr11	88175554	88175555	-	RAB38	TSS200	1.62891	-3.65353	5.27759	1.20952e-05	0.0127507	3.04571
cg00757804	chr9	34179089	34179090	-	UBAP1	1stExon;5'UTR;Body	-2.65211	-3.91826	-5.39397	1.72742e-05	0.0248246	1.80248	cg15827295	chr1	151166107	151166108	+	LYSMD1;SCNM1	TSS200;5'UTR;TSS1500;1stExon	-1.202	-4.45869	-5.38446	9.00402e-06	0.00990816	3.29426
cg24580526	chr12	123272192	123272193	+	CDK2AP1	TSS200	2.39629	-4.49162	5.3881	1.75257e-05	0.025139	1.79294	cg14018275	chr6	32980427	32980428	+	BRD2	Body	-1.26126	3.12085	-5.63008	4.57619e-06	0.00578902	3.86219
cg19482915	chr22	29838664	29838665	+	ASCC2	TSS1500	-2.40268	-2.65	-5.38478	1.76694e-05	0.0252978	1.78755	cg14107159	chr12	56258501	56258502	+	ANKRD52	TSS200	1.31841	-5.92011	5.94738	1.9177e-06	0.00277316	4.58744
cg05576235	chr1	149937156	149937157	-	MTMR11	TSS1500	1.90255	-3.64029	5.37758	1.79856e-05	0.0257026	1.77584	cg01623924	chr16	89786992	89786993	-	FANCA	Body	2.74129	2.68323	11.1285	6.33125e-12	4.07081e-08	14.2208
cg15512481	chr2	110173824	110173825	-	NPHP1	Body	2.3053	-2.49879	5.36696	1.84624e-05	0.026286	1.75855	cg03462699	chr2	241803799	241803800	+	GAL3ST2	Body	-3.13576	-5.653	-10.4498	2.72507e-11	1.52525e-07	13.2129
cg11133574	chr4	90215444	90215445	+	CCSER1	5'UTR	5.16814	-3.47414	5.36734	1.84454e-05	0.026286	1.75916	cg03688571	chr3	4928390	4928391	-	BHLHE40-AS1	Body	1.55987	2.18385	6.64655	2.89826e-07	0.000570844	6.14263
cg07416546	chr14	87994007	87994008	-	GALC	TSS1500	-1.00021	3.21322	-5.36577	1.85169e-05	0.0263149	1.7566	cg24831862	chr4	46909195	46909196	+	COX7B2	1stExon;5'UTR	-1.27083	2.83074	-5.11256	1.90875e-05	0.0182656	2.66054
cg23434122	chr3	40476944	40476945	+	ZNF619	TSS200	-1.08454	-0.398879	-5.36466	1.85674e-05	0.0263378	1.7548	cg08417692	chr4	689257	689258	+	MFSD7	1stExon;5'UTR	-1.65697	-4.45573	-4.9662	2.86132e-05	0.0247343	2.31785
cg03698765	chr19	29605739	29605740	+	POP4	TSS1500	1.30689	-3.31399	5.35938	1.88108e-05	0.0266338	1.74619	cg20412673	chr4	88616363	88616364	+	HERC3	Body;5'UTR	2.50879	2.75454	13.6144	4.76179e-14	5.14534e-10	17.3502
cg24423099	chr22	42070847	42070848	+	NAGA	TSS200	1.12667	-4.95548	5.35789	1.88798e-05	0.0266823	1.74377	cg03865322	chr6	159253896	159253897	-	FNDC1	Body	2.18086	2.0967	6.93808	1.33641e-07	0.000286606	6.77061
cg23721124	chr11	128503885	128503886	-	ETS1	Body	-1.05008	2.84541	-5.35128	1.919e-05	0.0270211	1.73299	cg27072734	chr19	33675542	33675543	-	CHST8	5'UTR	2.19593	2.18518	8.76483	1.31686e-09	4.90196e-06	10.3858
cg19200700	chr20	54188403	54188404	-			1.43071	3.16803	5.35137	1.91856e-05	0.0270211	1.73314	cg08293760	chr1	220272408	220272409	+	RAB3GAP2	5'UTR;1stExon	-1.52456	-4.15145	-4.67778	6.34919e-05	0.0459928	1.64103
cg14864773	chr12	109998998	109998999	-	ANKRD13A	TSS1500	1.82344	-4.73741	5.35048	1.9228e-05	0.0270251	1.73168	cg01818594	chr4	106316531	106316532	-	AIMP1;TBCK	5'UTR;TSS1500;1stExon	-4.80914	-4.40472	-13.517	5.69551e-14	5.9081e-10	17.2426
cg23625390	chr15	76883898	76883899	-	SCAPER	TSS200	2.08056	3.00581	5.34808	1.93418e-05	0.0271354	1.72777	cg23518220	chr6	149648890	149648891	-	KATNA1	TSS200	1.26268	-3.21056	5.08588	2.05494e-05	0.0193587	2.59813
cg01164054	chr22	22616791	22616792	+			2.05724	-3.916	5.34493	1.94927e-05	0.0272971	1.72263	cg01894743	chr3	133895942	133895943	-	RAB6B	TSS200	2.19179	-4.76831	8.07224	7.22203e-09	2.13639e-05	9.08252
cg16701863	chr9	114121933	114121934	-			-1.47553	2.90687	-5.33514	1.99692e-05	0.0279135	1.70664	cg16969397	chr4	98262235	98262236	-	RAP1GDS1	Body	2.94503	-3.67334	12.9767	1.5658e-13	1.40021e-09	16.6248
cg14543941	chr10	69319458	69319459	-	HK1	Body	1.50274	-3.89058	5.32382	2.05348e-05	0.0286519	1.68814	cg14678223	chr2	157444299	157444300	-	CYTIP	TSS1500	1.58853	2.72493	6.64859	2.88249e-07	0.000570844	6.14707
cg22153931	chr7	43878076	43878077	+	URGCP	Body	1.64424	3.93965	5.32073	2.06919e-05	0.0288188	1.68308	cg02963349	chr11	64003634	64003635	-	MACROD1	Body	1.46128	1.77116	4.80598	4.45612e-05	0.0352661	1.94199
cg16769152	chr11	78023160	78023161	-	KCTD14	1stExon	-1.39527	-4.85528	-5.31861	2.08005e-05	0.0288652	1.67961	cg16924616	chr7	97024305	97024306	-	DLX5	1stExon	3.41527	-2.95053	5.52337	6.13861e-06	0.00735882	3.61607
cg03506502	chr4	173522416	173522417	+			-3.02588	-5.29783	-5.3188	2.07906e-05	0.0288652	1.67993	cg04582164	chr3	153163296	153163297	+	RAP2B	3'UTR;1stExon	-1.41092	-5.09511	-4.67399	6.41607e-05	0.0463832	1.63211
cg12755616	chr6	7505400	7505401	-			1.65311	-4.1272	5.31417	2.10298e-05	0.0290782	1.67234	cg06853492	chr2	172965964	172965965	+	RAPGEF4	Body	3.2506	3.3868	17.4574	8.03088e-17	2.23142e-12	20.8195
cg00659970	chr2	101350708	101350709	+	CREG2	3'UTR	1.43479	2.6805	5.31431	2.10221e-05	0.0290782	1.67259	cg13150400	chr6	135498019	135498020	-	C6orf217;AHI1	Body;TSS1500	1.20617	-6.22087	5.3779	9.16847e-06	0.0100607	3.27903
cg24613083	chr17	61462354	61462355	-	TBX4	Body	1.14634	-4.35943	5.3111	2.11893e-05	0.0292461	1.66733	cg24226951	chr1	59062821	59062822	-	LINC01358	Body	-1.11763	-3.3065	-4.65565	6.74911e-05	0.04804	1.58905
cg22282131	chr7	127799616	127799617	-	SND1	Body	-1.58384	2.18242	-5.30889	2.13056e-05	0.0293538	1.6637	cg10118419	chr3	42936162	42936163	+	KRBOX1-AS1;KRBOX1	Body;TSS200	-2.26165	0.742773	-6.59169	3.35604e-07	0.000642157	6.02303
cg27108889	chr3	128573471	128573472	-	C3orf27	Body	1.14244	0.739394	5.29527	2.20341e-05	0.0303017	1.64139	cg06272239	chr5	115840729	115840730	-	ATG12;AP3S1	Body;TSS1500	1.64426	-4.15412	5.96709	1.81721e-06	0.00263765	4.63214
cg21722128	chr19	47417838	47417839	-	MEIS3	Body	-2.75297	-5.09019	-5.29456	2.20726e-05	0.0303017	1.64023	cg08122232	chr17	76104051	76104052	-	EXOC7	TSS1500	-1.24474	-1.33326	-4.63299	7.18432e-05	0.0499922	1.53587
cg21048927	chr2	229923182	229923183	+	TRIP12;FBXO36	TSS1500;Body	1.42076	-3.76493	5.291	2.22678e-05	0.0304767	1.63439	cg23903787	chr4	3525644	3525645	-	LRPAP1	Body	1.49365	1.08385	7.93521	1.01883e-08	2.88234e-05	8.81478
cg04355538	chr8	13208654	13208655	-	DLC1	Body	2.059	-2.91172	5.29078	2.22795e-05	0.0304767	1.63404	cg04844516	chr5	19887329	19887330	-	CDH18	5'UTR	-1.81056	1.97324	-5.94627	1.9235e-06	0.00277639	4.58493
cg25518170	chr5	493193	493194	-	SLC9A3	Body	2.20582	-1.67344	5.28347	2.26855e-05	0.0309769	1.62204	cg09870329	chr4	165254954	165254955	+	KLHL2	Body	2.04741	3.1098	8.54014	2.27166e-09	7.88988e-06	9.97215
cg21801176	chr6	167131476	167131477	+	CCR6	5'UTR	2.0777	1.48949	5.27871	2.29539e-05	0.0312877	1.61423	cg03275306	chr15	79970876	79970877	-	BCL2A1	1stExon	1.94531	2.69594	8.88533	9.85705e-10	3.81529e-06	10.604
cg22524514	chr11	66012205	66012206	+	CST6	1stExon	1.44908	-2.61206	5.27529	2.31487e-05	0.0314973	1.60861	cg03410223	chr6	36885768	36885769	+	C6orf89	TSS200	4.32106	-2.96237	8.40842	3.13689e-09	1.04742e-05	9.72556
cg21511293	chr15	40369674	40369675	+	DISP2	Body	-1.24714	2.1681	-5.27301	2.32796e-05	0.0316194	1.60486	cg13046957	chr16	83719289	83719290	-	CDH13	Body	3.34256	3.5662	18.6188	1.46279e-17	5.98971e-13	21.6228
cg10313098	chr1	25338841	25338842	+	TMEM50A	5'UTR	1.52588	-3.20534	5.26785	2.35782e-05	0.0318575	1.59639	cg26916936	chr11	122099905	122099906	+	LOC399959;MIR125B1	Body;TSS200	2.14167	-3.05343	6.37835	5.95284e-07	0.00104749	5.55381
cg03068949	chr12	57538694	57538695	+	DCTN2	Body	-1.39086	2.64109	-5.26789	2.35759e-05	0.0318575	1.59645	cg00119964	chr1	115705759	115705760	+	CASQ2	Body	3.67562	-3.50322	6.15483	1.08994e-06	0.0017427	5.05556
cg08811130	chr1	109742655	109742656	-			-1.86541	2.6556	-5.26783	2.35795e-05	0.0318575	1.59635	cg22104578	chr2	172736632	172736633	-	RAPGEF4;LOC91149	Body;TSS1500	1.95999	-3.58126	5.18322	1.56996e-05	0.0157978	2.82564
cg18436203	chr1	29182066	29182067	+	SFRS4	1stExon;5'UTR	1.1638	-5.50355	5.26636	2.36651e-05	0.031917	1.59394	cg10778042	chr1	210727125	210727126	+	KCNH1	Body	1.62583	-0.696117	4.98358	2.72697e-05	0.0239725	2.3586
cg12796440	chr1	207050986	207050987	-	YOD1	1stExon	-3.63413	-4.96548	-5.2656	2.37095e-05	0.0319207	1.5927	cg06471042	chr15	37100267	37100268	-	MEIS2	5'UTR;TSS1500;TSS200	-1.81436	-2.72392	-5.06378	2.18446e-05	0.0201601	2.54642
cg10641613	chr4	3386267	3386268	-	RGS12	Body	1.42957	-3.52896	5.2571	2.42131e-05	0.0324848	1.57871	cg06528466	chr15	90467392	90467393	-	IQGAP1	Body	1.95611	1.7865	6.3341	6.70778e-07	0.00114954	5.4557
cg02752958	chr7	76400471	76400472	+	ZP3;SRCRB4D	5'UTR;Body	-0.862463	5.18096	-5.25725	2.42043e-05	0.0324848	1.57896	cg21580460	chr1	235601684	235601685	-	MIR5096;GNG4	Body;5'UTR	1.96345	2.66277	6.03351	1.5161e-06	0.00226395	4.78243
cg01413228	chr2	168890638	168890639	+	SPC25	TSS1500	2.21535	-3.42044	5.24836	2.47421e-05	0.0331366	1.56433	cg15906479	chr4	108168458	108168459	-	LEF1-AS1;LEF1	Body;1stExon;5'UTR	-3.47726	-4.24845	-10.9169	9.92004e-12	6.07695e-08	13.9141
cg09301200	chr19	1357018	1357019	+	MUM1	Body	-1.75049	2.33913	-5.23749	2.54165e-05	0.0339805	1.54642	cg09617901	chr10	5913502	5913503	-	FBXO18	Body	1.13335	2.71819	4.96073	2.90493e-05	0.024945	2.30503
cg25619350	chr15	96170086	96170087	+	NR2F2-AS1	Body	3.12196	3.34874	5.23506	2.55697e-05	0.0341258	1.54242	cg07416546	chr14	87994007	87994008	-	GALC	TSS1500	-0.940532	3.19931	-6.56682	3.58715e-07	0.000677374	5.96866
cg07042095	chr2	73823843	73823844	-			2.04857	-3.85243	5.23214	2.57548e-05	0.0342504	1.53761	cg19071579	chr3	158732126	158732127	+	RARRES1	Body	1.22048	-5.11817	6.00166	1.65362e-06	0.00242736	4.71044
cg21306464	chr5	15645943	15645944	+	FBXL7	Body;5'UTR	1.34846	3.14366	5.23148	2.57969e-05	0.0342504	1.53652	cg07035320	chr1	9825459	9825460	+	CLSTN1	TSS1500	1.50021	-4.49173	5.54905	5.71936e-06	0.00697434	3.67539
cg02257550	chr16	56452359	56452360	-	OGFOD1;NUDT21	Body;TSS1500	1.75813	-4.28083	5.23243	2.57367e-05	0.0342504	1.53808	cg27450153	chr7	41967842	41967843	-	GLI3	Body	1.04371	3.11064	4.6484	6.88539e-05	0.0487424	1.57204
cg15363973	chr7	847199	847200	-	UNC84A	Body	-1.4156	2.55663	-5.23069	2.58472e-05	0.0342579	1.53522	cg22051854	chr1	39268668	39268669	-	MACF1	Body	3.18929	-3.352	12.1329	8.08241e-13	6.16477e-09	15.5857
cg07719773	chr4	102563727	102563728	+	NFKB1	Body	-1.33043	2.78439	-5.22662	2.61091e-05	0.0345454	1.5285	cg22798088	chr3	98023415	98023416	-	GABRR3	Body	3.6283	-3.02207	6.40964	5.47148e-07	0.000971867	5.62303
cg08715613	chr10	111127792	111127793	-			2.09437	0.988722	5.22453	2.62441e-05	0.0346642	1.52507	cg12600530	chr5	87391184	87391185	-	RASA1	3'UTR	1.62057	3.04253	5.1308	1.81486e-05	0.0176124	2.70318
cg25181170	chr10	24873369	24873370	+	PRTFDC1	Body	1.71943	-3.21637	5.21961	2.65661e-05	0.0350292	1.51694	cg06862140	chr6	33009596	33009597	+	HLA-DOA	1stExon;5'UTR	-2.41227	-4.94914	-6.12066	1.19597e-06	0.00187215	4.97881
cg16414945	chr1	161749543	161749544	-	DUSP12	TSS1500	2.03245	-4.01966	5.21874	2.6623e-05	0.035044	1.51551	cg26451873	chr13	26254958	26254959	+	CDK8	Body	-1.40831	-4.19678	-4.99331	2.65455e-05	0.0234952	2.38141
cg05238843	chr2	38748648	38748649	-	SRSF7	ExonBnd;Body	-1.69369	2.68802	-5.21341	2.69768e-05	0.0353884	1.5067	cg11328954	chr4	83002315	83002316	+	LIN54	5'UTR;Body	2.71953	3.0512	9.11994	5.639e-10	2.29691e-06	11.0217
ch.12.57770130R	chr12	59090082	59090083	+			1.76979	-3.78027	5.2139	2.69437e-05	0.0353884	1.50752	cg06552940	chr12	113110440	113110441	-	RASAL1	Body	2.9951	2.71012	6.21088	9.36194e-07	0.00153661	5.1811
cg01746044	chr22	29838786	29838787	+	ASCC2	TSS1500	-2.82886	-2.2611	-5.20657	2.74372e-05	0.0359309	1.49541	cg17502532	chr9	98796714	98796715	-	ANKS6	TSS200	2.20302	-6.0916	8.43689	2.92492e-09	9.89377e-06	9.77913
cg07200851	chr8	23003447	23003448	-	RHOBTB2	5'UTR;Body	-1.31364	2.7	-5.20501	2.75436e-05	0.0360088	1.49283	cg01094787	chr12	2812491	2812492	-	ITFG2	TSS200	4.87097	-4.4714	19.2345	6.14981e-18	2.99032e-13	22.0119
cg19682367	chr3	189170697	189170698	+	TPRG1	TSS1500	1.83661	-1.19264	5.20268	2.77029e-05	0.0361554	1.48898	cg25468220	chr19	21751134	21751135	-	LOC641367;ZNF100	Body	1.28435	3.15482	4.84842	3.96288e-05	0.0320822	2.04161
cg06426253	chr16	67280170	67280171	+	PLEKHG4	1stExon;Body	-1.93397	1.51825	-5.18672	2.88196e-05	0.037549	1.46258	cg14640281	chr3	124989631	124989632	-	HEG1	Body	1.41048	2.88003	5.28774	1.17607e-05	0.0124352	3.06935
cg17936564	chr13	32539194	32539195	-	N4BP2L2	TSS1500	2.02057	-1.87253	5.18166	2.91832e-05	0.0378941	1.45421	cg20424803	chr7	106035398	106035399	-	FLJ23834	3'UTR	-1.32052	3.11156	-7.66497	2.02236e-08	5.38831e-05	8.27727
cg14866423	chr4	184617401	184617402	-	LVCAT8	Body	1.63649	1.68125	5.18212	2.915e-05	0.0378941	1.45497	cg13207797	chr7	100720698	100720699	+	EPO	TSS200	3.10465	-5.57802	5.98059	1.75148e-06	0.00255656	4.66273
cg12829298	chr3	29701712	29701713	-	RBMS3	Body	-0.971536	4.30169	-5.18004	2.93003e-05	0.0379819	1.45153	cg26080950	chr16	29995822	29995823	+	INO80E;HIRIP3	TSS1500;1stExon;5'UTR	0.931256	-5.18419	4.81154	4.38814e-05	0.0347653	1.95505
cg20560298	chr2	73386717	73386718	-	ALMS1	Body	1.84966	-3.20334	5.17855	2.94088e-05	0.0380582	1.44906	cg20311481	chr20	4225977	4225978	-	ADRA1D	Body	1.48304	2.84963	5.24885	1.3095e-05	0.0136201	2.97874
cg24682621	chr1	239754825	239754826	+	CHRM3	5'UTR	-1.2491	2.96933	-5.17576	2.96127e-05	0.0382576	1.44444	cg19008877	chr10	76398096	76398097	-	C10orf11	Body	1.36606	1.94143	4.89601	3.47425e-05	0.0288161	2.15328
cg04280677	chr19	10543817	10543818	-	ATG4D	TSS200	0.972559	-5.01403	5.17302	2.98139e-05	0.0384528	1.43991	cg24274659	chr14	57277935	57277936	+	AP5M1	Body	-1.39732	3.36482	-6.63427	2.99489e-07	0.000586368	6.1159
cg25370728	chr21	42686366	42686367	+	PDE9A	Body;5'UTR	-1.00946	4.43445	-5.16969	3.00616e-05	0.0386424	1.43438	cg07425780	chr16	19885024	19885025	+	GPRC5B	TSS200	-4.85627	-4.3582	-18.4293	1.9193e-17	7.11051e-13	21.4981
cg01287672	chr17	31901405	31901406	+	UTP6	Body	1.85117	-3.81682	5.16975	3.00567e-05	0.0386424	1.43449	cg06504636	chr7	2050206	2050207	+	MAD1L1	Body	1.22916	2.20914	4.69868	5.99334e-05	0.0442111	1.69009
cg09078428	chr5	133400843	133400844	-	FSTL4	Body	-0.976386	-0.429753	-5.16373	3.05086e-05	0.0391513	1.42451	cg01470666	chr1	184030565	184030566	-	COLGALT2	Body;5'UTR	2.3207	2.51384	9.79377	1.18047e-10	5.66915e-07	12.1688
cg20287119	chr4	441609	441610	+	ZNF721;ABCA11P	3'UTR;Body	-1.42237	2.45093	-5.16243	3.06069e-05	0.039212	1.42235	cg27291055	chr11	122093040	122093041	+	MIR100HG	Body	2.59594	2.9712	12.6192	3.10881e-13	2.60069e-09	16.1961
cg21915095	chr4	121790198	121790199	+			2.5616	-3.18172	5.15622	3.10817e-05	0.0396929	1.41205	cg10878085	chr15	38564834	38564835	+	RASGRP1	TSS200	2.55019	-5.80087	13.4113	6.92588e-14	6.90807e-10	17.1245
cg01790771	chr12	45217306	45217307	-	ANO6;PLEKHA9	Body;TSS1500	2.44777	-2.74654	5.15617	3.10857e-05	0.0396929	1.41196	cg14514924	chr12	109093006	109093007	+	ALKBH2	5'UTR	-1.26082	-3.31918	-5.39671	8.70462e-06	0.0096484	3.3227
cg12718049	chr20	59320735	59320736	+	EDN3	Body	0.857885	0.653464	5.15296	3.13338e-05	0.0399431	1.40664	cg05625024	chr16	67842117	67842118	+	CENPT;THAP11	5'UTR;TSS200	4.55343	-5.85988	5.57453	5.33189e-06	0.00660538	3.73419
cg22824707	chr9	125241540	125241541	+	HSPA5	TSS200	1.20586	-4.05155	5.1498	3.15801e-05	0.0401904	1.4014	cg13144588	chr19	3969952	3969953	+	DAPK3	TSS200	2.4241	-4.27036	8.32077	3.89316e-09	1.25679e-05	9.55981
cg00188503	chr4	186190687	186190688	-	CYP4V2	TSS1500	2.69107	-4.13944	5.14735	3.17732e-05	0.0403691	1.39732	cg07940218	chr16	1185672	1185673	-	CACNA1H	Body	3.30465	3.78612	6.736	2.28331e-07	0.000465027	6.33669
cg03422927	chr1	85404678	85404679	-	DDAH1	Body;5'UTR	-2.6202	2.00373	-5.14624	3.18605e-05	0.0404132	1.39548	cg15934403	chr2	108786341	108786342	-	CCDC138	TSS1500	1.97946	-2.24056	6.02204	1.56427e-06	0.00231808	4.75651
cg18359367	chr15	80903246	80903247	-	CEMIP	Body	1.02368	1.85324	5.14556	3.19142e-05	0.0404145	1.39435	cg13119036	chr2	28269549	28269550	-	BRE	Body	2.1735	-1.11569	4.64117	7.024e-05	0.0493197	1.55508
cg08878228	chr3	125211492	125211493	+	SLC12A8	5'UTR;TSS200	1.83465	3.20501	5.14388	3.20476e-05	0.04045	1.39156	cg02810010	chr18	63367986	63367987	-	KDSR	TSS1500	-1.6952	-4.82589	-5.76162	3.18855e-06	0.00426966	4.16412
cg08283932	chr20	44652066	44652067	+	ADA	TSS1500	1.42447	-5.12243	5.14444	3.20026e-05	0.04045	1.3925	cg26476574	chr10	27196972	27196973	-	ACBD5	3'UTR;Body	1.29736	2.51392	5.52169	6.16708e-06	0.00735882	3.61218
cg26876664	chr2	239380942	239380943	+	HDAC4	5'UTR	-1.4798	2.88166	-5.14193	3.22027e-05	0.0405789	1.38832	cg17761365	chr4	155954594	155954595	+	CTSO	TSS1500	1.08671	2.80674	4.8131	4.36923e-05	0.034757	1.95872
cg15849098	chr7	150514673	150514674	+	GIMAP7	TSS200	-1.07491	2.75744	-5.14078	3.22942e-05	0.0406276	1.38642	cg26121591	chr5	175871561	175871562	-	CPLX2	1stExon;5'UTR	1.08321	-3.8395	5.35956	9.6447e-06	0.0104859	3.23641
cg18474135	chr9	113276023	113276024	+	PRPF4;CDC26	Body;TSS1500	-1.60485	-4.298	-5.1323	3.29812e-05	0.0413028	1.37232	cg11228113	chr1	149843651	149843652	+	HIST2H2AA3;HIST2H2AA4	TSS1500	2.12931	-4.90018	8.99129	7.6526e-10	3.02217e-06	10.7938
cg10204707	chr19	53291458	53291459	-	BIRC8	5'UTR;1stExon	-1.11596	4.58251	-5.13208	3.29992e-05	0.0413028	1.37195	cg06150819	chr15	52569174	52569175	+	ARPP19	5'UTR;1stExon;TSS200	1.18593	-3.87073	6.24757	8.476e-07	0.00140903	5.26308
cg12493071	chr5	54959108	54959109	-			1.03963	2.39062	5.13299	3.29249e-05	0.0413028	1.37346	cg13797729	chr8	93740097	93740098	-	RBM12B-AS1;RBM12B	TSS200;5'UTR	3.57336	-3.89963	6.11792	1.20493e-06	0.00188238	4.97264
cg20062413	chr2	159798668	159798669	-	CD302;LY75-CD302	TSS1500;Body	1.5949	-0.846845	5.1315	3.30462e-05	0.0413028	1.371	cg10204707	chr19	53291458	53291459	-	BIRC8	5'UTR;1stExon	-1.05081	4.58613	-5.00194	2.59195e-05	0.0230988	2.40162
cg12777753	chr14	75612642	75612643	-	FLVCR2	Body	1.86725	-0.356182	5.12791	3.33419e-05	0.0416046	1.36502	cg13082038	chr1	230691513	230691514	+	COG2	Body	1.09215	3.13178	5.17227	1.61821e-05	0.0160787	2.80008
cg01212504	chr6	138694366	138694367	-	FLJ46906	Body	-1.23242	2.7117	-5.12712	3.34073e-05	0.0416186	1.36371	cg25924807	chr3	2654867	2654868	+	CNTN4	Body	2.54927	2.13917	6.19015	9.90322e-07	0.00161523	5.13472
cg15801307	chr17	50134381	50134382	-	PPP1R9B	3'UTR	0.814902	-0.261508	5.12429	3.36426e-05	0.0418438	1.359	cg14989642	chr6	26223785	26223786	-	HIST1H3E	TSS1500	-1.79963	-4.52944	-5.6221	4.67769e-06	0.00589667	3.84382
cg21490485	chr14	105369759	105369760	-	PACS2	Body	2.45253	4.65044	5.12184	3.38481e-05	0.0420312	1.35492	cg21207916	chr6	30555910	30555911	-	GNL1;PRR3	Body;TSS1500	1.7259	-5.9149	8.12298	6.36198e-09	1.92591e-05	9.18083
cg11346753	chr13	26113099	26113100	-			2.02559	1.95103	5.11985	3.40157e-05	0.042171	1.35161	cg16449161	chr8	93739881	93739882	-	RBM12B-AS1;RBM12B	TSS1500;5'UTR	-1.3082	-3.61816	-4.76825	4.94577e-05	0.038401	1.85342
cg11571856	chr7	2234437	2234438	-	MAD1L1;FTSJ2	TSS1500;3'UTR	1.1764	2.40697	5.11548	3.4386e-05	0.0425613	1.34434	ch.6.2949012F	chr6	151723382	151723383	+	ESR1	5'UTR	5.6666	-3.06179	6.54324	3.82112e-07	0.000711198	5.91703
cg11379392	chr19	46788550	46788551	-	SLC1A5	1stExon;5'UTR;TSS1500	1.05118	-4.11382	5.11192	3.46911e-05	0.0428699	1.33842	cg26061304	chr8	135457237	135457238	+	KHDRBS3	TSS1500	4.43992	-5.9397	17.5644	6.83761e-17	1.97023e-12	20.8975
cg23547759	chr19	15126996	15126997	-	ILVBL	TSS1500	2.8489	1.19131	5.10341	3.54321e-05	0.0436732	1.32423	cg27161973	chr20	49219247	49219248	-	DDX27	TSS200	2.78294	-4.41711	7.97958	9.11179e-09	2.61584e-05	8.90182
cg01857482	chr2	222735534	222735535	-			1.71806	2.18095	5.10315	3.5455e-05	0.0436732	1.3238	cg02118765	chr1	235161710	235161711	-	RBM34	TSS1500	-1.34406	-4.36009	-5.81021	2.79091e-06	0.00382948	4.2752
cg05859960	chr8	102864183	102864184	+	AZIN1	TSS200	1.26089	-5.13335	5.09339	3.63236e-05	0.0446715	1.30754	cg22284011	chr4	105599025	105599026	+	ARHGEF38	Body	3.58649	-3.38347	9.23308	4.31881e-10	1.83607e-06	11.2197
cg20637008	chr1	77779854	77779855	-	FAM73A	Body	1.26369	-5.34478	5.08823	3.67925e-05	0.0451757	1.29892	cg03846704	chr16	10944940	10944941	-	CLEC16A	Body	0.962733	-4.61054	5.75835	3.2173e-06	0.00430075	4.15663
cg21398489	chr15	60391473	60391474	+	ANXA2	Body;5'UTR	2.20971	-3.05764	5.08364	3.72143e-05	0.0456206	1.29126	cg00776293	chr12	109092966	109092967	+	ALKBH2	5'UTR	-1.45844	0.44653	-5.22056	1.416e-05	0.014565	2.91277
cg22215994	chr21	30212717	30212718	-	LINC00307	TSS1500	-2.59055	0.64322	-5.07849	3.76934e-05	0.0461342	1.28266	cg26071064	chr15	45137821	45137822	+	DUOX1	Body	1.33133	3.60204	4.98945	2.68309e-05	0.0236459	2.37235
cg21626043	chr12	5881102	5881103	-	ANO2	Body	-1.182	2.86665	-5.0728	3.82297e-05	0.0467161	1.27316	cg14193172	chr1	18883320	18883321	+	ALDH4A1	Body	1.50236	2.80693	5.47526	7.00899e-06	0.0081631	3.50478
cg12272369	chr10	94089084	94089085	+	PLCE1	Body;1stExon;5'UTR	1.42856	-3.63173	5.06842	3.86475e-05	0.0471516	1.26585	cg26202847	chr5	154475793	154475794	+	HAND1	3'UTR	-3.33794	-5.77874	-8.47223	2.68212e-09	9.19241e-06	9.84539
cg17126500	chr15	80152917	80152918	-	FAH	TSS200	1.31154	-4.32895	5.0532	4.01371e-05	0.0488913	1.24039	cg23915065	chr3	33718162	33718163	+	CLASP2	1stExon;5'UTR	4.38895	-6.23386	23.0269	4.77547e-20	6.19215e-15	23.9544
cg10984505	chr6	36443174	36443175	-	PXT1;KCTD20	TSS1500;5'UTR	1.19468	-5.14771	5.04483	4.09806e-05	0.0498397	1.22639	cg11192793	chr1	23559905	23559906	+	ID3	TSS200	-4.28295	-4.30638	-16.0674	7.0106e-16	1.33029e-11	19.7229
cg14350312	chr6	170252419	170252420	-			1.84501	-2.09725	5.04405	4.10596e-05	0.0498567	1.22509	cg10316270	chr4	154781114	154781115	+	RBM46	TSS200	-2.01566	1.88207	-6.04062	1.48703e-06	0.0022291	4.79848
													cg08527179	chr2	84904926	84904927	+	TMSB10	TSS1500	6.26745	-2.71978	27.6291	3.18961e-22	9.17366e-17	25.5573
													cg11601923	chr1	77682616	77682617	+	ZZZ3	1stExon;5'UTR	4.72784	-4.68184	27.0675	5.63002e-22	1.09503e-16	25.3944
													cg15306546	chr11	9679525	9679526	-	SWAP70	Body	5.75488	2.35391	25.6873	2.3859e-21	3.71243e-16	24.9593
													cg18378774	chr3	45061710	45061711	-			2.75734	3.04917	21.3085	3.92414e-19	2.92773e-14	23.1613
													cg26957602	chr15	23643114	23643115	-			3.55888	-0.227894	21.2665	4.13949e-19	2.92773e-14	23.1402
													cg20811514	chr6	42744835	42744836	+	TBCC	1stExon;3'UTR	3.33999	-2.25178	19.9715	2.24816e-18	1.34543e-13	22.4474
													cg15860257	chr11	9639209	9639210	+			5.22324	0.592385	19.3274	5.40777e-18	2.99032e-13	22.0686
													cg24662576	chr3	8491101	8491102	+			2.9219	3.37252	18.0556	3.30247e-17	1.11709e-12	21.2451
													cg00524694	chr5	177960681	177960682	+			3.82913	3.52099	17.6335	6.16656e-17	1.84521e-12	20.9474
													cg05519104	chr2	164910323	164910324	+	SLC38A11	Body	4.67147	-3.59251	17.1785	1.22607e-16	3.23596e-12	20.6119
													cg23092635	chr2	106582680	106582681	-			-4.51119	-4.43247	-17.159	1.26304e-16	3.23596e-12	20.5972
													cg15016792	chr10	2744955	2744956	+			2.90947	2.90947	16.1527	6.11188e-16	1.21923e-11	19.7948
													cg09357881	chr1	218361512	218361513	-	TGFB2	Body	2.97224	3.10049	16.1064	6.58405e-16	1.28059e-11	19.7559
													cg18998670	chr2	58046417	58046418	-	VRK2	TSS200;TSS1500	4.5835	-4.38883	16.0461	7.25552e-16	1.34399e-11	19.7049
													cg18380173	chr19	58013127	58013128	-			3.3671	3.34327	15.8413	1.01173e-15	1.78891e-11	19.529
													cg17651255	chr1	25233252	25233253	+	SYF2	TSS1500	4.07726	-3.49559	14.8657	5.17474e-15	7.59608e-11	18.6375
													ch.20.49333016F	chr20	51283072	51283073	+			3.04217	-4.76392	14.8113	5.68157e-15	8.18561e-11	18.585
													cg23050890	chr6	148178004	148178005	-			2.57234	3.27889	14.6243	7.84998e-15	1.11041e-10	18.4023
													cg12625731	chr1	223372941	223372942	-			3.2221	3.35372	14.5925	8.29588e-15	1.15253e-10	18.3709
													cg23495753	chr7	44787785	44787786	-			2.7625	3.0428	14.5252	9.32936e-15	1.25141e-10	18.304
													cg04954056	chr7	16502276	16502277	+			2.85415	3.47134	14.4839	1.00268e-14	1.32216e-10	18.2628
													cg09881545	chr3	5095945	5095946	-			5.20129	-4.94364	14.381	1.20118e-14	1.55751e-10	18.1591
													cg24648241	chr7	38308174	38308175	-			2.93478	3.2308	14.2899	1.41072e-14	1.79924e-10	18.0664
													cg12332414	chr10	69268354	69268355	+			2.63556	2.49958	13.8057	3.35909e-14	3.88723e-10	17.5582
													cg08202521	chr6	157550288	157550289	+	ZDHHC14	Body	2.73068	2.57309	13.7852	3.48646e-14	3.93108e-10	17.5361
													cg02668208	chr2	109498937	109498938	-	SH3RF3	Body	2.77816	2.92204	13.6696	4.30374e-14	4.71589e-10	17.4107
													cg08848269	chr1	38816994	38816995	+			2.7591	3.15997	13.5444	5.41563e-14	5.77169e-10	17.2729
													cg13460118	chr1	3643402	3643403	+	WDR8	Body	3.06693	3.16585	13.523	5.63309e-14	5.9081e-10	17.2492
													cg15925527	chr1	3643543	3643544	+	WDR8	Body	6.51606	1.8369	13.4658	6.2606e-14	6.34277e-10	17.1856
													cg25594636	chr1	207051043	207051044	-	YOD1	1stExon;5'UTR	-3.16662	-5.19185	-13.4643	6.2776e-14	6.34277e-10	17.1839
													cg16923164	chr7	17104121	17104122	+			3.69808	-1.90688	13.3476	7.79555e-14	7.58111e-10	17.0527
													cg06134410	chr7	1665713	1665714	+			4.14311	-3.76911	13.166	1.09482e-13	1.02622e-09	16.8454
													cg02537960	chr8	28411879	28411880	-			2.34809	-5.46364	12.9961	1.50917e-13	1.36527e-09	16.6476
													cg13815029	chr5	13988077	13988078	-			3.65096	-4.32671	12.8345	2.05355e-13	1.81551e-09	16.4562
													cg26684225	chr10	131997955	131997956	-			2.77356	-4.25897	12.8045	2.17503e-13	1.9013e-09	16.4204
													cg25920842	chr7	81499602	81499603	+			3.6783	-2.88793	12.7944	2.21761e-13	1.91699e-09	16.4082
													cg03325248	chr2	3302271	3302272	-	TSSC1	Body	2.51359	2.8756	12.6883	2.71983e-13	2.32529e-09	16.2803
													cg22562376	chr2	102619637	102619638	-	SLC9A2	TSS200	4.21332	-6.61788	12.4842	4.04273e-13	3.27627e-09	16.0298
													cg19414630	chr8	47736312	47736313	-			4.41924	-3.72395	12.3462	5.2987e-13	4.20649e-09	15.8573
													ch.16.1077096F	chr16	49549601	49549602	+	ZNF423	Body	3.05581	-4.86015	12.2212	6.78115e-13	5.27569e-09	15.699
													ch.4.73355811R	chr4	72271230	72271231	+			6.00759	-4.67153	12.1972	7.11139e-13	5.47784e-09	15.6684
													cg14335604	chr7	127858191	127858192	-	SND1	Body	2.95675	2.86169	12.1242	8.22309e-13	6.19272e-09	15.5746
													cg03188653	chr17	17406495	17406496	+			3.68671	1.76616	12.0622	9.30659e-13	6.89569e-09	15.4944
													cg21202704	chr5	111612504	111612505	-			2.71405	2.3101	12.0001	1.05382e-12	7.73461e-09	15.4136
													cg12721453	chr2	64791810	64791811	+			2.65107	2.14135	11.9409	1.18697e-12	8.63043e-09	15.3361
													cg26604256	chr19	5999665	5999666	+	RFX2	Body	-2.14977	-0.5246	-11.914	1.25307e-12	9.02668e-09	15.3006
													cg21359254	chr2	127387241	127387242	-			2.61218	-6.39764	11.8671	1.37768e-12	9.83327e-09	15.2386
													cg23615648	chr8	86033550	86033551	-			-4.44136	-3.834	-11.7656	1.69235e-12	1.18616e-08	15.1035
													cg10051217	chr2	72995132	72995133	-	SFXN5	Body	2.22195	1.94202	11.7461	1.76113e-12	1.22335e-08	15.0772
													cg18453143	chr7	155916076	155916077	-			2.89495	3.19267	11.3585	3.91074e-12	2.62287e-08	14.5463
													cg13086728	chr19	51257501	51257502	-	SIGLECL1	TSS1500;Body	2.11736	2.41153	11.2858	4.55065e-12	3.02596e-08	14.4443
													cg08370869	chr1	193679175	193679176	-			1.97356	2.88018	11.0903	6.86313e-12	4.37662e-08	14.1659
													cg24253500	chr15	84399252	84399253	+			2.80166	0.509962	10.9701	8.85572e-12	5.51176e-08	13.9919
													cg03342008	chr20	326896	326897	+	SOX12	1stExon;3'UTR	3.28141	-4.63729	10.8742	1.08675e-11	6.60537e-08	13.8515
													cg27395662	chr5	172778869	172778870	-			3.69729	-3.16587	10.8263	1.20428e-11	7.26297e-08	13.7808
													cg04800864	chr22	43145013	43145014	+			3.19317	-2.63391	10.7911	1.29884e-11	7.77298e-08	13.7286
													ch.9.106041185R	chr9	104239083	104239084	+			2.66731	-4.76194	10.6042	1.94561e-11	1.1381e-07	13.4484
													cg05423144	chr4	138871075	138871076	+			2.46976	-4.01215	10.5742	2.07681e-11	1.20092e-07	13.4029
													cg03574832	chr4	183825611	183825612	+			2.60624	2.25338	10.5726	2.08387e-11	1.20092e-07	13.4006
													cg05764695	chr14	54759720	54759721	+	SAMD4A	5'UTR;Body	2.53093	3.11631	10.5258	2.30795e-11	1.32027e-07	13.3292
													cg00840990	chr3	177590228	177590229	-			2.81283	-3.36415	10.399	3.04666e-11	1.66921e-07	13.1345
													cg23454826	chr15	83565369	83565370	+	SH3GL3	5'UTR;Body	2.60961	2.57473	10.3742	3.21816e-11	1.75085e-07	13.096
													cg23199886	chr2	106582588	106582589	-			-3.10592	-3.80975	-10.3188	3.63575e-11	1.95075e-07	13.01
													cg00931957	chr1	95511892	95511893	+			2.64688	2.76352	10.2229	4.49722e-11	2.38014e-07	12.8596
													cg24544883	chr2	75051426	75051427	+	TACR1	Body	2.09933	1.77155	10.1855	4.88712e-11	2.56902e-07	12.8006
													cg16892179	chr9	87375267	87375268	+			2.40966	2.89421	10.1164	5.70111e-11	2.95695e-07	12.6911
													cg04658353	chr11	12842665	12842666	-	TEAD1	Body	5.27524	-2.92631	9.97829	7.77268e-11	3.97835e-07	12.4696
													cg12520173	chr2	201422776	201422777	-	TRAK2	5'UTR	2.36075	2.58053	9.9523	8.24174e-11	4.19087e-07	12.4275
													cg03837546	chr2	65163425	65163426	+			2.57149	2.40449	9.94886	8.30589e-11	4.19606e-07	12.422
													cg04597753	chr2	190379370	190379371	+			-1.61956	2.64287	-9.94507	8.37718e-11	4.20477e-07	12.4158
													cg03082812	chr9	5621481	5621482	+			3.66792	-3.75421	9.91306	9.00545e-11	4.49114e-07	12.3639
													cg13626842	chr6	3157487	3157488	-	TUBB2A	1stExon;5'UTR	2.58331	-6.1459	9.89776	9.32274e-11	4.61977e-07	12.339
													cg05875331	chr11	100671486	100671487	+			1.8438	2.662	9.84204	1.05778e-10	5.14341e-07	12.248
													cg06001894	chr4	121227424	121227425	-	TNIP3	1stExon;5'UTR	2.27531	2.10915	9.83856	1.06617e-10	5.15201e-07	12.2423
													cg08199005	chr2	37631456	37631457	+			2.24756	3.071	9.72029	1.39593e-10	6.66274e-07	12.0474
													cg07529621	chr19	14533595	14533596	+	TECR	Body	2.98941	2.89365	9.70855	1.43394e-10	6.80243e-07	12.0279
													cg10056106	chr11	102760628	102760629	+			4.31345	-3.08423	9.66686	1.5776e-10	7.39377e-07	11.9586
													cg25953699	chr5	36752200	36752201	+			2.4459	3.16596	9.48827	2.38102e-10	1.10263e-06	11.6583
													cg03155301	chr11	12754741	12754742	-	TEAD1	5'UTR	-3.3746	-2.43305	-9.48333	2.40845e-10	1.10873e-06	11.6499
													cg19200700	chr20	54188403	54188404	-			1.6194	3.23691	9.4182	2.80157e-10	1.25265e-06	11.5389
													cg18899501	chr12	68336831	68336832	-			-3.41517	-3.41824	-9.37809	3.07578e-10	1.33684e-06	11.4703
													cg03700230	chr7	25663228	25663229	+			3.37226	-2.76743	9.36387	3.1795e-10	1.37424e-06	11.4459
													cg08102264	chr2	128790854	128790855	+			2.15811	4.18074	9.23967	4.25245e-10	1.81779e-06	11.2311
													cg27196081	chr10	101570387	101570388	+			1.78861	-5.90305	9.175	4.95143e-10	2.08108e-06	11.1183
													cg04919293	chr1	180611767	180611768	+			2.20077	-3.58725	9.15317	5.21315e-10	2.15734e-06	11.0801
													cg08091806	chr22	17558314	17558315	+			2.39333	2.08314	9.14776	5.28019e-10	2.17352e-06	11.0706
													cg10198294	chr10	28327797	28327798	-			3.30433	-3.70425	8.87536	1.00954e-09	3.88819e-06	10.5861
													cg01857482	chr2	222735534	222735535	-			1.92706	2.29538	8.81128	1.17748e-09	4.46865e-06	10.4702
													cg09740294	chr7	5822863	5822864	-	ZNF815P	TSS1500	-3.56504	-4.94789	-8.80568	1.19344e-09	4.50721e-06	10.4601
													cg08559214	chr2	167983393	167983394	+	STK39	Body	-1.31589	3.28602	-8.73716	1.40783e-09	5.16644e-06	10.3353
													cg27461310	chr19	40531441	40531442	-	SPTBN4	5'UTR;Body	3.84625	-2.54526	8.6645	1.67852e-09	6.07384e-06	10.2022
													cg13673252	chr8	119135574	119135575	+			3.89791	-3.22019	8.64724	1.75029e-09	6.27806e-06	10.1704
													cg25837104	chr17	80006091	80006092	+	TBC1D16	Body	1.39053	-4.38562	8.6424	1.77096e-09	6.32016e-06	10.1615
													cg12522544	chr4	6294630	6294631	-	WFS1	Body	-1.44847	3.03391	-8.63749	1.79223e-09	6.36686e-06	10.1524
													cg13978777	chr19	2491827	2491828	+			2.30806	-3.21683	8.60872	1.92203e-09	6.79695e-06	10.0993
													cg22620756	chr6	158921672	158921673	+			2.00923	3.40467	8.557	2.18005e-09	7.60569e-06	10.0035
													cg26021007	chr17	47205674	47205675	-			2.04134	-3.79733	8.525	2.35721e-09	8.11458e-06	9.94396
													ch.1.1833767F	chr1	65143735	65143736	+			4.48384	-2.73448	8.4432	2.87997e-09	9.8272e-06	9.79098
													cg05265024	chr7	123752711	123752712	+			1.72401	2.32642	8.43764	2.91954e-09	9.89377e-06	9.78053
													cg04109095	chr15	34238727	34238728	+	SLC12A6	Body	1.50024	2.60568	8.36901	3.45641e-09	1.14713e-05	9.65119
													cg14298545	chr8	75802668	75802669	-			1.69828	2.45659	8.368	3.46502e-09	1.14713e-05	9.64928
													cg23627038	chr7	120859492	120859493	-	TSPAN12	TSS1500	-1.43228	3.08393	-8.35309	3.5947e-09	1.17084e-05	9.62108
													cg14037413	chr11	9461047	9461048	+	ZNF143	1stExon;5'UTR	-2.22113	-4.19034	-8.27112	4.40186e-09	1.40931e-05	9.46532
													cg20061884	chr7	108570005	108570006	-	THAP5;DNAJB9	TSS1500;1stExon;5'UTR	-1.62502	-5.58233	-8.25938	4.53182e-09	1.44497e-05	9.4429
													cg25261377	chr6	30345740	30345741	-	RPP21	Body	2.4546	-4.44529	8.24166	4.73537e-09	1.49824e-05	9.40904
													cg19822596	chr20	53828538	53828539	+			2.48366	-4.13547	8.24148	4.73741e-09	1.49824e-05	9.4087
													cg20295992	chr6	108119076	108119077	-			4.06184	-2.85955	8.17749	5.55382e-09	1.72145e-05	9.28596
													cg20210482	chr11	126416598	126416599	+			-3.51683	-5.64247	-8.15295	5.90384e-09	1.81104e-05	9.23869
													cg11089122	chr1	92826871	92826872	+			2.24454	0.328851	8.15038	5.94171e-09	1.81279e-05	9.23374
													cg12219155	chr2	100816460	100816461	+			4.05161	-3.52702	8.13036	6.24591e-09	1.89816e-05	9.19509
													cg22094927	chr10	11379605	11379606	+			2.28676	2.06201	8.11757	6.44841e-09	1.9445e-05	9.17038
													cg03590387	chr2	67872184	67872185	-			1.84313	2.58363	8.11454	6.49741e-09	1.95116e-05	9.16452
													cg00088410	chr3	72572735	72572736	-			-2.05093	1.07124	-8.0558	7.52556e-09	2.21774e-05	9.05056
													cg12922664	chr15	31049261	31049262	+	TRPM1	Body	2.60453	3.07295	8.03425	7.943e-09	2.33193e-05	9.00862
													cg27404480	chr5	122062324	122062325	+			2.38902	-2.38585	8.02732	8.08226e-09	2.35504e-05	8.99511
													cg03149928	chr2	218292656	218292657	+	TMBIM1;PNKD	TSS200;Body	6.33321	-4.75805	7.97961	9.11101e-09	2.61584e-05	8.90189
													cg00365505	chr7	150368912	150368913	-	REPIN1	5'UTR;1stExon	1.69666	-5.78609	7.8363	1.30805e-08	3.67385e-05	8.61949
													cg19405870	chr18	77160313	77160314	+			2.45123	2.15154	7.80996	1.39835e-08	3.91334e-05	8.5672
													cg17945233	chr11	124843498	124843499	+			3.26593	-3.53526	7.79035	1.46966e-08	4.06498e-05	8.52821
													cg16942681	chr18	23452815	23452816	-	RIOK3	TSS200	-1.8924	-3.75393	-7.76791	1.55587e-08	4.27724e-05	8.48348
													cg23043946	chr11	61139505	61139506	+	VPS37C	5'UTR	1.72222	1.40199	7.75584	1.60432e-08	4.37948e-05	8.45941
													cg11346753	chr13	26113099	26113100	-			2.22723	2.08068	7.71482	1.78088e-08	4.82757e-05	8.37736
													cg07991621	chr4	2818752	2818753	-	SH3BP2	Body;5'UTR;TSS200	-2.32366	-4.00679	-7.68726	1.91052e-08	5.12543e-05	8.32207
													cg13535485	chr12	52095243	52095244	-			1.60299	3.35395	7.67326	1.98001e-08	5.29359e-05	8.29394
													cg06874763	chr9	74887763	74887764	-	TRPM6	TSS1500;TSS200;Body	2.42655	-3.99248	7.63746	2.1697e-08	5.70993e-05	8.22184
													cg06371237	chr22	26493866	26493867	+	TFIP11	Body	2.48045	-2.29218	7.63068	2.20766e-08	5.78297e-05	8.20816
													cg20796556	chr18	23452810	23452811	-	RIOK3	TSS200	-1.861	-3.49562	-7.6129	2.3104e-08	6.01163e-05	8.17227
													cg04986097	chr5	40835521	40835522	-	RPL37	TSS1500	2.68342	-4.57656	7.60604	2.35137e-08	6.09785e-05	8.15839
													cg14207147	chr17	77959576	77959577	-			2.53432	-2.42085	7.58565	2.47748e-08	6.36289e-05	8.11713
													cg09234252	chr10	8331696	8331697	-			-1.36792	3.71288	-7.51626	2.9608e-08	7.47884e-05	7.97615
													cg06218165	chr3	98986987	98986988	-			2.2688	1.88351	7.50758	3.02767e-08	7.59841e-05	7.95846
													cg05287104	chr9	112899286	112899287	-			-1.4358	2.20408	-7.47591	3.28489e-08	8.19111e-05	7.89383
													cg15911263	chr1	221376114	221376115	-			1.16358	2.59955	7.35851	4.44931e-08	0.000108173	7.65269
													cg21824239	chr9	7799843	7799844	-	TMEM261	TSS200	1.18001	-5.84354	7.32787	4.81725e-08	0.000116031	7.58938
													cg21960512	chr6	137681214	137681215	-			-2.79097	-3.55204	-7.31575	4.97125e-08	0.000119003	7.56429
													cg01243538	chr7	40585199	40585200	-	SUGCT	Body	2.67268	-2.57253	7.31011	5.04459e-08	0.000120388	7.55261
													cg10313098	chr1	25338841	25338842	+	TMEM50A	5'UTR	1.80506	-3.06123	7.2977	5.20991e-08	0.000123954	7.52688
													cg06249220	chr16	4859409	4859410	-	UBN1	Body	2.58855	1.10297	7.27556	5.51861e-08	0.000129711	7.48093
													cg07381634	chr17	39597607	39597608	+			5.62461	-3.26136	7.2585	5.76909e-08	0.000134381	7.44547
													cg05238843	chr2	38748648	38748649	-	SRSF7	ExonBnd;Body	-1.40909	2.82204	-7.2005	6.71061e-08	0.000153553	7.32455
													cg14328664	chr8	19313689	19313690	+	SH2D4A	TSS1500;5'UTR;1stExon	-2.31993	-5.60335	-7.17708	7.13393e-08	0.000162285	7.27555
													cg26069761	chr2	46466004	46466005	-			-1.83281	2.22145	-7.16657	7.33258e-08	0.000166318	7.25354
													cg20858481	chr15	52077168	52077169	+			4.11108	-3.62219	7.16422	7.37776e-08	0.000166856	7.24862
													cg13481379	chr21	45646009	45646010	-			3.6081	-3.33718	7.00526	1.11952e-07	0.000246041	6.91346
													cg15248168	chr3	195074844	195074845	-	XXYLT1	Body	1.73876	2.97187	6.96973	1.22937e-07	0.000267911	6.838
													cg04843555	chr5	17359905	17359906	-			2.19661	-3.22064	6.96664	1.23941e-07	0.000269345	6.83143
													cg15201399	chr6	28905237	28905238	-	TRIM27	Body	1.11621	2.72122	6.94405	1.31551e-07	0.000283507	6.78334
													cg02243946	chr8	1475186	1475187	+			1.30754	2.93045	6.93784	1.33726e-07	0.000286606	6.7701
													cg19139275	chr3	160413816	160413817	-	SMC4	Body	2.76941	-2.89635	6.91738	1.41149e-07	0.000300036	6.72646
													cg25427156	chr16	68720293	68720294	+			1.37224	2.35522	6.83737	1.74437e-07	0.000365798	6.55514
													cg23732557	chr5	33371827	33371828	-			-1.39305	2.52766	-6.80485	1.90152e-07	0.000394498	6.48523
													cg23375719	chr11	66372246	66372247	+	SLC29A2	TSS1500	1.87429	-2.93844	6.80016	1.92532e-07	0.000397318	6.47514
													cg02027609	chr2	220499471	220499472	-			2.02214	-3.41493	6.77626	2.05149e-07	0.000421121	6.42364
													cg23226540	chr6	169196685	169196686	-			2.25951	2.00869	6.72171	2.37184e-07	0.00048054	6.30578
													cg04251872	chr12	93570627	93570628	-	SOCS2	5'UTR	1.89721	-3.59684	6.71484	2.41568e-07	0.000488152	6.29088
													cg00757804	chr9	34179089	34179090	-	UBAP1	1stExon;5'UTR;Body	-3.08653	-4.15097	-6.70635	2.4709e-07	0.000498017	6.2725
													cg25388025	chr13	67737334	67737335	-			2.41425	1.35345	6.70505	2.47952e-07	0.000498462	6.26967
													cg10648670	chr2	25216506	25216507	-			1.38354	-4.618	6.67957	2.65378e-07	0.000532119	6.2144
													cg05590410	chr1	54405679	54405680	+	SSBP3	Body	1.31075	-6.03449	6.64833	2.88448e-07	0.000570844	6.14651
													cg04533116	chr5	1168948	1168949	+			2.40071	2.47768	6.64127	2.9394e-07	0.000577483	6.13114
													cg01258031	chr2	128470822	128470823	-			1.32357	2.67122	6.63367	2.9997e-07	0.000586368	6.11459
													cg16222491	chr11	366375	366376	+			1.55216	3.16109	6.62136	3.10004e-07	0.000604465	6.08776
													cg03753846	chr17	65062353	65062354	-			1.93435	-3.0317	6.60406	3.24683e-07	0.000631503	6.05003
													cg24837370	chr2	5693642	5693643	+	SOX11	1stExon	1.28964	-3.25479	6.59637	3.31427e-07	0.000641413	6.03325
													cg03529568	chr17	32349703	32349704	+	ZNF207;MIR632	TSS1500	2.54144	-2.83767	6.59132	3.35938e-07	0.000642157	6.02222
													cg22211437	chr2	6346148	6346149	+			-1.31099	2.45813	-6.58917	3.37875e-07	0.000644276	6.01753
													cg10249673	chr2	143897473	143897474	-			-1.30033	2.5031	-6.58364	3.42914e-07	0.000652285	6.00544
													cg03501277	chr19	54201136	54201137	-	RPS9	5'UTR	3.9933	-4.98688	6.57161	3.54141e-07	0.000670363	5.97914
													cg19305696	chr8	143254245	143254246	+	ZFP41	3'UTR	-1.28983	2.97803	-6.55856	3.66736e-07	0.000689174	5.95059
													cg08379897	chr2	85578498	85578499	-	VAMP8	Body	1.65867	-4.06372	6.55735	3.67924e-07	0.000689742	5.94795
													cg00710955	chr5	57302421	57302422	+			2.83621	-3.81305	6.54662	3.78666e-07	0.000708173	5.92443
													cg17268387	chr10	123549833	123549834	+			1.04941	3.24293	6.54559	3.79712e-07	0.000708426	5.92218
													cg04913071	chr6	7396725	7396726	+	RIOK1	Body	-1.39581	2.36335	-6.52988	3.96043e-07	0.000735368	5.88776
													cg12796440	chr1	207050986	207050987	-	YOD1	1stExon	-3.98419	-5.05606	-6.52818	3.97853e-07	0.00073697	5.88403
													cg08058544	chr2	236171624	236171625	-			1.10538	-4.94663	6.49462	4.35351e-07	0.000802003	5.81034
													cg23594249	chr2	229879998	229879999	-	TRIP12	ExonBnd;1stExon;Body	-1.40972	2.81233	-6.48188	4.50511e-07	0.000822758	5.78232
													cg25628273	chr7	96800402	96800403	-			1.78446	2.48877	6.47782	4.55454e-07	0.000829838	5.77338
													cg14602471	chr19	43901846	43901847	+			-2.19551	-4.23581	-6.45037	4.90336e-07	0.000891306	5.71293
													cg22153931	chr7	43878076	43878077	+	URGCP	Body	1.87669	4.01247	6.44684	4.95006e-07	0.000893531	5.70516
													cg23802150	chr1	3643325	3643326	-	WDR8	Body	1.9702	1.97567	6.44777	4.93774e-07	0.000893531	5.7072
													cg21613307	chr11	62854504	62854505	+	SNORD22;SNORD31;SNORD30;SNORD29;SNHG1	TSS1500;ExonBnd;Body	4.16545	-3.13213	6.4395	5.04887e-07	0.000909257	5.68896
													cg00465975	chr22	19942034	19942035	-	TXNRD2;COMT	TSS200;5'UTR	2.65953	-3.41109	6.43635	5.09176e-07	0.000914863	5.68202
													cg16775792	chr22	20394381	20394382	-	ZNF74	5'UTR;1stExon;Body	1.19259	-5.7327	6.43535	5.10558e-07	0.000915233	5.6798
													cg12829298	chr3	29701712	29701713	-	RBMS3	Body	-1.05433	4.27969	-6.42217	5.28992e-07	0.000943927	5.65071
													cg09006572	chr10	3251355	3251356	+			2.50577	2.86435	6.41346	5.41546e-07	0.000964117	5.63147
													cg13042642	chr7	5654026	5654027	-	RNF216	Body	2.20375	2.2963	6.40616	5.52291e-07	0.000978767	5.61535
													cg06173810	chr16	31529795	31529796	-			1.26998	-4.4852	6.37762	5.96453e-07	0.00104749	5.5522
													cg00509949	chr21	26721446	26721447	-			2.49119	1.65197	6.3625	6.21277e-07	0.00108374	5.51871
													cg24058852	chr10	112719403	112719404	-	VTI1A	Body	-1.27006	2.4352	-6.35154	6.39922e-07	0.00111377	5.49441
													cg00252408	chr1	97923825	97923826	-			1.22876	1.83907	6.33463	6.69808e-07	0.00114954	5.45689
													cg00920546	chr22	41194475	41194476	-			2.28777	2.51369	6.33408	6.70817e-07	0.00114954	5.45565
													cg08006708	chr9	69154361	69154362	-	TJP2	5'UTR	-1.1774	2.98609	-6.32945	6.79241e-07	0.00116142	5.44539
													cg02500300	chr4	183906601	183906602	-	STOX2	1stExon;5'UTR	2.00066	-3.55831	6.31453	7.07178e-07	0.00120389	5.41223
													cg08878228	chr3	125211492	125211493	+	SLC12A8	5'UTR;TSS200	1.99359	3.29464	6.31059	7.14747e-07	0.00121412	5.40347
													cg24322798	chr12	106254763	106254764	+			1.61912	2.28752	6.30395	7.27705e-07	0.00123344	5.38869
													cg15685766	chr6	110075286	110075287	+			1.14755	3.09384	6.25581	8.28895e-07	0.00139282	5.28147
													cg16889202	chr13	48567337	48567338	-			2.06808	1.03637	6.25358	8.33917e-07	0.00139336	5.27649
													cg03634803	chr21	35222249	35222250	-			1.75109	0.641295	6.25231	8.36784e-07	0.00139403	5.27367
													cg26766237	chr8	126159690	126159691	+			-1.01875	3.43426	-6.23423	8.78795e-07	0.00145778	5.23329
													cg00908027	chr16	84730582	84730583	-	USP10	Body	3.49079	-3.13461	6.22433	9.02671e-07	0.00149103	5.21118
													cg24319547	chr6	33201080	33201081	-	SLC39A7;RXRB	1stExon;5'UTR;TSS1500	2.14204	-3.51575	6.22151	9.09603e-07	0.00149929	5.20487
													cg22881105	chr1	211685975	211685976	-			1.28155	2.39671	6.21533	9.24956e-07	0.00152138	5.19106
													cg14021550	chr2	469727	469728	-			-1.18386	2.35784	-6.19421	9.79473e-07	0.00160426	5.14381
													cg17412192	chr8	80586234	80586235	-			-1.44105	2.34011	-6.19291	9.82934e-07	0.00160655	5.1409
													cg14859749	chr22	30357146	30357147	-	SF3A1;CCDC157	TSS1500;5'UTR	1.24592	-5.49257	6.18788	9.96441e-07	0.00162018	5.12963
													cg06568880	chr17	2263289	2263290	-	SMG6	Body	1.43615	3.03652	6.18209	1.01221e-06	0.0016372	5.11667
													cg11793106	chr1	31236517	31236518	+			1.19515	1.39775	6.14716	1.1129e-06	0.00177062	5.03833
													cg01057527	chr8	68329688	68329689	-			-1.68374	2.1677	-6.14048	1.13329e-06	0.00179205	5.02333
													cg02276822	chr1	3643133	3643134	+	WDR8	Body	2.42858	2.90864	6.12586	1.1792e-06	0.00185235	4.99049
													cg18345561	chr15	96860768	96860769	+			2.23378	1.38326	6.12532	1.18094e-06	0.00185235	4.98927
													ch.3.82276877F	chr3	82145036	82145037	+			1.37855	-5.10747	6.11561	1.21251e-06	0.00189043	4.96745
													cg20429188	chr6	28080916	28080917	-	ZNF165	1stExon;5'UTR	-1.45844	-4.79037	-6.07709	1.34644e-06	0.0020702	4.88075
													cg18646689	chr12	94812253	94812254	+			2.44216	1.96336	6.07792	1.34342e-06	0.0020702	4.88261
													cg26622440	chr12	75587094	75587095	-			-1.39285	2.90445	-6.07757	1.34471e-06	0.0020702	4.88181
													cg04043873	chr17	82345838	82345839	+			1.45143	1.95167	6.07209	1.36491e-06	0.00209033	4.86947
													cg21035368	chr19	45444530	45444531	+			-1.56708	-5.00597	-6.07009	1.37237e-06	0.00209763	4.86496
													cg08111036	chr19	2950166	2950167	+			-1.25947	-4.22052	-6.0627	1.40023e-06	0.00212768	4.84831
													cg22033754	chr1	211654948	211654949	-			-1.30256	3.42475	-6.05933	1.41316e-06	0.00214314	4.84069
													cg07343000	chr1	28643369	28643370	-	TAF12	TSS1500	1.15536	-4.60743	6.04924	1.4525e-06	0.00219852	4.81795
													cg01608070	chr1	157883484	157883485	+			7.33671	2.34149	6.04786	1.45799e-06	0.00220041	4.81482
													cg05478128	chr3	166608949	166608950	+			2.67868	1.79262	6.04219	1.48068e-06	0.00222386	4.80203
													cg07056260	chr12	129711232	129711233	+	TMEM132D	Body	-1.32609	2.64184	-6.03188	1.52288e-06	0.00226972	4.77873
													cg17492395	chr2	41953718	41953719	+			3.10274	-2.5822	6.02916	1.53422e-06	0.00228224	4.77259
													cg01628554	chr6	147743233	147743234	-			-1.2218	2.25696	-6.00738	1.62803e-06	0.00239886	4.72337
													cg14388982	chr4	98993833	98993834	+			-1.82608	3.90326	-6.00279	1.64853e-06	0.00242448	4.71299
													cg16908984	chr22	29554255	29554256	-	THOC5	TSS1500	4.20707	-4.3708	5.99614	1.67871e-06	0.00245957	4.69794
													cg00482555	chr3	101722805	101722806	-			1.74936	2.16918	5.98703	1.72094e-06	0.00251669	4.67733
													cg16007185	chr14	51240102	51240103	-	TMX1	TSS200	-1.67617	-3.66496	-5.97958	1.75628e-06	0.00255876	4.66045
													cg19881883	chr7	12323030	12323031	+			2.29287	-3.20888	5.96851	1.81019e-06	0.00263237	4.63536
													cg09471310	chr2	46415451	46415452	+			-1.63078	2.19781	-5.9428	1.94179e-06	0.0027976	4.57707
													cg08822227	chr4	2818741	2818742	-	SH3BP2	Body;5'UTR;TSS200	-2.04062	-4.11077	-5.93172	2.00148e-06	0.00287826	4.55192
													cg00682458	chr6	43171632	43171633	+	SRF	5'UTR;1stExon	1.2709	-5.19934	5.92475	2.03999e-06	0.00291746	4.53608
													cg26588612	chr6	148241201	148241202	-			2.74434	-3.5344	5.9123	2.1106e-06	0.00301247	4.50779
													cg17330034	chr2	219597586	219597587	-	STK11IP	TSS1500	-1.78216	-3.86702	-5.90172	2.17249e-06	0.00308991	4.48376
													cg20684251	chr19	51337300	51337301	-	VSIG10L	Body	1.9454	1.92094	5.89631	2.20491e-06	0.0031303	4.47144
													cg19689947	chr19	2941935	2941936	+	ZNF77	Body	1.0695	2.13161	5.87026	2.36773e-06	0.00332505	4.41216
													cg09194141	chr16	30021736	30021737	-			-0.972038	-5.71943	-5.87148	2.35982e-06	0.00332505	4.41495
													cg18178836	chr10	3137629	3137630	-			1.27908	2.68403	5.87041	2.36678e-06	0.00332505	4.4125
													cg06481122	chr15	37110887	37110888	+			-2.23489	-4.23279	-5.86958	2.37216e-06	0.00332527	4.4106
													cg24420770	chr11	66371871	66371872	+	SLC29A2	TSS200	1.1772	-4.6859	5.86611	2.3948e-06	0.00335097	4.4027
													cg21151381	chr15	40398767	40398768	-			-2.2647	2.08793	-5.85542	2.46589e-06	0.00344425	4.37835
													cg27023929	chr4	67437863	67437864	-			-1.09699	2.43628	-5.85005	2.5024e-06	0.00348899	4.36611
													cg05530335	chr10	17290372	17290373	+			1.65576	-4.31267	5.82621	2.6712e-06	0.00368854	4.31174
													cg13879457	chr12	113479328	113479329	-			1.71813	-3.18053	5.82115	2.70846e-06	0.0037295	4.3002
													cg00407962	chr6	47310204	47310205	-	TNFRSF21	TSS1500	-1.93043	-3.86729	-5.82004	2.71676e-06	0.00373432	4.29765
													cg00220822	chr14	69549274	69549275	-			-0.927753	3.07981	-5.79182	2.93516e-06	0.00398523	4.23319
													cg10122103	chr6	168886493	168886494	+			1.35984	3.99338	5.77899	3.04026e-06	0.00411358	4.20385
													cg24977338	chr2	112431386	112431387	-	RGPD8;RGPD5	Body	1.56811	2.26456	5.77424	3.08007e-06	0.00416021	4.193
													cg26572989	chr16	68843416	68843417	-	TMCO7	TSS200	1.65825	-3.06616	5.77217	3.09759e-06	0.004173	4.18827
													cg12493071	chr5	54959108	54959109	-			1.07624	2.36462	5.76922	3.12279e-06	0.00419604	4.18151
													cg19763069	chr16	87528272	87528273	+			-0.964313	-0.618614	-5.75546	3.24289e-06	0.00432012	4.15002
													cg15363973	chr7	847199	847200	-	UNC84A	Body	-1.21727	2.57216	-5.74433	3.34344e-06	0.00443887	4.12453
													cg27107963	chr18	78869213	78869214	+			1.46716	2.23917	5.74253	3.36003e-06	0.00445329	4.1204
													ch.2.3682233F	chr2	181761662	181761663	+			1.65111	-2.65534	5.73936	3.38933e-06	0.00448448	4.11315
													cg18902035	chr2	134191786	134191787	-			-1.95462	1.89941	-5.73702	3.41119e-06	0.00450574	4.10779
													cg14815301	chr1	61051158	61051159	+			-1.6798	-4.24539	-5.73223	3.45631e-06	0.0045499	4.09682
													cg16563938	chr1	3638878	3638879	+	WDR8	Body	-1.33531	3.90141	-5.71931	3.5811e-06	0.00469828	4.06719
													cg18604577	chr19	51274800	51274801	-			-1.32149	3.07816	-5.71125	3.66126e-06	0.00478729	4.0487
													cg14115325	chr10	126586439	126586440	+			-0.817834	4.08473	-5.69045	3.87646e-06	0.00502644	4.00098
													cg10478867	chr7	151251674	151251675	-	SMARCD3	Body	1.52536	-6.20284	5.67398	4.05595e-06	0.00523302	3.96314
													cg14320054	chr9	107465988	107465989	+			1.19963	-5.49986	5.66847	4.11786e-06	0.00527788	3.95047
													cg22282131	chr7	127799616	127799617	-	SND1	Body	-1.01261	2.39953	-5.66309	4.17913e-06	0.00534759	3.93812
													cg22989894	chr6	168215646	168215647	+			0.923215	3.00818	5.64829	4.35272e-06	0.00554237	3.90408
													cg18326274	chr6	92723818	92723819	+			1.78283	4.14513	5.64486	4.39397e-06	0.00558575	3.89619
													cg14128042	chr20	53904043	53904044	+			-1.01922	2.95467	-5.63984	4.455e-06	0.0056541	3.88465
													cg10344634	chr2	39744861	39744862	-	THUMPD2	Body	1.79768	1.63225	5.62161	4.68402e-06	0.00589667	3.84269
													cg15073643	chr17	57955454	57955455	-			-1.63414	-4.12714	-5.58922	5.12064e-06	0.00639459	3.76806
													cg23963070	chr1	1226796	1226797	+	SDF4	Body	-1.24846	4.74508	-5.58819	5.13514e-06	0.00640241	3.76569
													cg17516889	chr1	227787985	227787986	-			-0.969686	-5.62431	-5.56686	5.4456e-06	0.00671146	3.71651
													cg09889396	chr15	27621052	27621053	-			2.15187	2.39601	5.55445	5.63502e-06	0.00691485	3.68785
													cg25325972	chr3	43624777	43624778	-			1.96524	2.55122	5.54952	5.71201e-06	0.00697434	3.67647
													cg05284724	chr7	139133912	139133913	+	TTC26	Body	-1.82415	-3.95363	-5.53761	5.90238e-06	0.00717503	3.64898
													cg24338491	chr12	91381724	91381725	+			3.53517	-3.79394	5.53806	5.89507e-06	0.00717503	3.65002
													cg14032596	chr12	55928105	55928106	+	WIBG	TSS1500;TSS200	-1.33531	-3.63814	-5.53503	5.94449e-06	0.00721494	3.64302
													ch.14.55428957F	chr14	55892486	55892487	+			-1.43144	-4.56736	-5.53391	5.96286e-06	0.00722596	3.64043
													cg03375212	chr4	39366518	39366519	-	RFC1	TSS200	1.29208	-4.50662	5.52384	6.13063e-06	0.00735882	3.61716
													cg09994301	chr5	21233694	21233695	+			-2.03578	0.574679	-5.52353	6.13588e-06	0.00735882	3.61644
													cg24076669	chr6	158921759	158921760	-			1.06414	3.12303	5.52347	6.13694e-06	0.00735882	3.61629
													cg23765843	chr16	79898447	79898448	-			1.61503	2.46897	5.52196	6.16244e-06	0.00735882	3.61282
													cg09440866	chr12	113576705	113576706	-			1.61493	-3.54669	5.52189	6.16368e-06	0.00735882	3.61265
													cg11107669	chr2	127219037	127219038	+			1.23061	-5.25406	5.52174	6.16619e-06	0.00735882	3.61231
													cg08876899	chr1	35079595	35079596	-	ZMYM1	5'UTR	1.15351	-4.12115	5.51516	6.27895e-06	0.00745799	3.5971
													cg08297498	chr14	89695850	89695851	+			2.09135	-1.90222	5.51551	6.27294e-06	0.00745799	3.59791
													cg24450400	chr12	45724694	45724695	-			2.08533	2.21238	5.50713	6.41943e-06	0.00760164	3.57854
													cg26663928	chr4	183959470	183959471	-	STOX2	Body	2.55059	1.59695	5.50395	6.47597e-06	0.00764532	3.57118
													cg25279922	chr1	116493710	116493711	-			-1.08078	5.31235	-5.49033	6.72373e-06	0.00790185	3.53966
													ch.5.82154897F	chr5	82823322	82823323	+			2.05585	-3.65245	5.48809	6.76534e-06	0.00791488	3.53449
													cg16928776	chr3	72282937	72282938	+			1.5114	2.40206	5.47923	6.93256e-06	0.00809834	3.51399
													cg25174874	chr4	106302348	106302349	+	TBCK	Body	-0.927455	2.78359	-5.46278	7.25424e-06	0.00838874	3.4759
													cg02676867	chr19	2936514	2936515	+	ZNF77	Body;ExonBnd	0.937599	2.75906	5.4553	7.40542e-06	0.00854803	3.45857
													cg08811130	chr1	109742655	109742656	-			-1.47199	2.74653	-5.45161	7.48118e-06	0.00862269	3.45002
													cg26764094	chr22	40263852	40263853	-	TNRC6B	Body	-0.80602	3.223	-5.44832	7.54939e-06	0.00863732	3.44239
													cg03577017	chr17	59811092	59811093	-	VMP1	Body	-1.55462	2.27858	-5.44888	7.53767e-06	0.00863732	3.4437
													cg16221289	chr6	39789532	39789533	-			-1.19755	2.52537	-5.44897	7.53597e-06	0.00863732	3.44389
													cg18213472	chr6	83709470	83709471	-	SNAP91	TSS200	1.19946	-5.63138	5.44402	7.63944e-06	0.00872752	3.43243
													cg22685822	chr1	29481243	29481244	-			1.43788	1.66146	5.44165	7.68963e-06	0.00877197	3.42693
													cg14418119	chr18	79005786	79005787	-			1.31762	3.38974	5.43825	7.76204e-06	0.00880294	3.41905
													cg26675753	chr16	21664005	21664006	+			-1.59597	-4.12789	-5.42672	8.01283e-06	0.00902161	3.39233
													cg15131854	chr5	77716377	77716378	-	TBCA	Body	-1.27085	2.62672	-5.42393	8.07472e-06	0.00907816	3.38586
													cg06663665	chr8	15238552	15238553	-	SGCZ	TSS1500	1.90491	-3.27391	5.42185	8.12131e-06	0.00909683	3.38102
													cg20453482	chr4	183098182	183098183	+	WWC2-AS2;WWC2	Body;TSS1500	-1.29158	-3.97371	-5.41436	8.29088e-06	0.00925431	3.36365
													cg14172282	chr1	173020750	173020751	-			2.65606	2.71774	5.40053	8.61347e-06	0.0095767	3.33155
													cg16634763	chr5	139221914	139221915	-			-1.48779	2.09086	-5.40039	8.61664e-06	0.0095767	3.33124
													cg08978597	chr10	8045332	8045333	+			-1.21282	-5.00695	-5.39592	8.72359e-06	0.0096542	3.32087
													cg13867670	chr11	121461766	121461767	-	SORL1	Body	-1.16446	2.6039	-5.38752	8.92833e-06	0.00985151	3.30136
													cg04184264	chr10	119602806	119602807	-			-1.73621	-0.885202	-5.36555	9.48654e-06	0.0103658	3.25033
													cg09987651	chr6	27495888	27495889	+			-1.39147	-3.26729	-5.36114	9.60261e-06	0.0104633	3.2401
													cg21168819	chr2	218568353	218568354	-	RQCD1;USP37	TSS1500;1stExon;5'UTR	-1.47864	-3.67197	-5.34868	9.93867e-06	0.0107541	3.21114
													cg16669541	chr3	100709301	100709302	+	TFG	TSS200	1.0694	-5.1539	5.3394	1.01968e-05	0.0110181	3.18955
													cg04832177	chr10	75395385	75395386	-			-1.84832	-5.56561	-5.33667	1.0274e-05	0.0110861	3.18321
													cg01451205	chr11	119381500	119381501	-	USP2	1stExon;5'UTR	1.38134	-5.00798	5.33516	1.03168e-05	0.0111015	3.1797
													cg22990430	chr8	55521073	55521074	-	XKR4	Body	1.20901	-4.17377	5.33354	1.03632e-05	0.0111361	3.17592
													cg13917171	chr5	110757323	110757324	-	SLC25A46	Body	2.31346	-3.204	5.32873	1.05018e-05	0.0112694	3.16474
													cg18097321	chr18	21184405	21184406	-			-0.939263	2.51303	-5.31699	1.08479e-05	0.0116088	3.13742
													cg04164184	chr2	104852250	104852251	+			-1.51237	-4.65976	-5.30827	1.11123e-05	0.0118592	3.11714
													cg05540617	chr16	3664371	3664372	-	TRAP1	Body	-1.03707	5.43208	-5.30653	1.11657e-05	0.0118998	3.1131
													cg20521702	chr3	98733968	98733969	-	ST3GAL6	5'UTR	1.68256	-3.01715	5.29027	1.16788e-05	0.0123788	3.07524
													cg27048307	chr12	28190510	28190511	-			-1.03377	-4.07559	-5.28285	1.19208e-05	0.0125838	3.05795
													cg20514786	chr20	18304726	18304727	+	ZNF133	5'UTR;Body	1.13986	3.39964	5.27495	1.21839e-05	0.0128268	3.03955
													cg07124322	chr18	32525984	32525985	+			-1.15173	3.08397	-5.26304	1.25915e-05	0.0131925	3.0118
													cg19049616	chr17	59964909	59964910	+	RNFT1	TSS200	-1.24128	-4.79702	-5.25764	1.27808e-05	0.0133469	2.99922
													cg03319889	chr7	141052017	141052018	-			-1.13951	2.61339	-5.25811	1.27642e-05	0.0133469	3.00032
													cg10638292	chr8	125527076	125527077	+			1.13115	2.00837	5.23798	1.34943e-05	0.013998	2.9534
													cg23108232	chr14	59161765	59161766	+			1.7135	-3.04342	5.23581	1.35754e-05	0.0140634	2.94835
													cg10731648	chr12	46352153	46352154	+			1.54041	-1.22014	5.22627	1.39383e-05	0.0143818	2.92609
													cg12976394	chr12	101832842	101832843	+			-1.41928	1.97364	-5.22334	1.40514e-05	0.0144793	2.91927
													cg24505719	chr6	56040611	56040612	+			-1.7065	2.33967	-5.22025	1.41719e-05	0.014565	2.91206
													cg22232992	chr14	102362916	102362917	+	TECPR2;CINP	TSS200	-1.10336	-5.61051	-5.21249	1.44793e-05	0.0148612	2.89396
													cg05770946	chr6	100453495	100453496	-	SIM1	Body	2.26688	-2.39736	5.20597	1.47427e-05	0.0150768	2.87874
													cg26152038	chr1	147072052	147072053	-			1.59341	0.944249	5.20332	1.48511e-05	0.0151629	2.87255
													cg14487111	chr9	134167854	134167855	+			1.23938	-0.69577	5.1966	1.51296e-05	0.0154269	2.85687
													cg21059834	chr4	41882614	41882615	-			-1.28466	-4.67729	-5.1951	1.51926e-05	0.0154709	2.85336
													cg14795281	chr19	13842547	13842548	+			1.02619	-4.5963	5.19174	1.53343e-05	0.0155645	2.84552
													cg13541961	chr1	54499599	54499600	-			-2.14781	-4.63402	-5.1915	1.53445e-05	0.0155645	2.84496
													cg09156404	chr2	75277851	75277852	-			4.51969	1.44615	5.19031	1.5395e-05	0.0155953	2.84219
													cg24905333	chr20	50115937	50115938	-	UBE2V1;TMEM189-UBE2V1	1stExon;5'UTR;Body	-1.12047	-3.77903	-5.18457	1.56415e-05	0.0157629	2.82878
													cg27109890	chr19	22901442	22901443	-			1.14857	3.40919	5.18092	1.57999e-05	0.0158405	2.82027
													cg09181872	chr3	44648608	44648609	+	ZNF35	TSS200	-1.64683	-4.07356	-5.1773	1.59587e-05	0.0159791	2.81182
													cg06314761	chr3	63278156	63278157	+	SYNPR	TSS200	-1.6329	-4.02389	-5.17569	1.60302e-05	0.0160095	2.80805
													cg00137060	chr16	42265	42266	-			1.6023	2.81056	5.17515	1.60538e-05	0.0160125	2.8068
													cg20287119	chr4	441609	441610	+	ZNF721;ABCA11P	3'UTR;Body	-1.08046	2.56396	-5.17349	1.61281e-05	0.0160454	2.80291
													cg10806373	chr18	49510985	49510986	-			1.45872	-3.20845	5.16005	1.67385e-05	0.0164841	2.77152
													cg13467780	chr1	235129050	235129051	+	SNORA14B;TOMM20	TSS1500;TSS200	2.13685	-5.75256	5.15931	1.67726e-05	0.0164968	2.76981
													cg26878967	chr11	66691610	66691611	+	SPTBN2	Body	2.10923	4.20327	5.15237	1.70977e-05	0.0167953	2.75359
													cg27454780	chr4	67371026	67371027	-			-0.812851	2.53968	-5.14892	1.72616e-05	0.0169137	2.74552
													cg12812854	chr3	145334150	145334151	-			1.00276	3.34005	5.14827	1.72926e-05	0.0169227	2.74401
													cg21915095	chr4	121790198	121790199	+			1.69534	-3.28449	5.13848	1.77674e-05	0.017322	2.72112
													cg25953727	chr1	207050745	207050746	-	YOD1	1stExon	-2.09657	-4.27606	-5.13263	1.80569e-05	0.0175602	2.70746
													cg01890081	chr16	74904488	74904489	+	WDR59	Body	-1.44712	2.04648	-5.13066	1.81558e-05	0.0176124	2.70284
													cg18059604	chr8	78399912	78399913	-			-1.10553	2.48058	-5.11856	1.87734e-05	0.0180762	2.67457
													cg08842388	chr7	21512858	21512859	+	SP4	3'UTR	1.49402	1.72696	5.1021	1.9648e-05	0.0186965	2.63607
													cg03506502	chr4	173522416	173522417	+			-3.47022	-5.38652	-5.08998	2.03174e-05	0.0192531	2.60773
													cg26510033	chr10	131005277	131005278	-			1.89419	2.18307	5.08816	2.04204e-05	0.0193235	2.60346
													cg09540762	chr12	64111777	64111778	+	SRGAP1	ExonBnd;Body	1.14349	3.28942	5.08581	2.05532e-05	0.0193587	2.59797
													cg07676361	chr16	80932963	80932964	-			1.12233	-4.50124	5.08583	2.05521e-05	0.0193587	2.59802
													cg25391620	chr12	24177866	24177867	+	SOX5	5'UTR	-1.34832	2.52749	-5.07945	2.09182e-05	0.0196332	2.58308
													cg15840034	chr10	17678545	17678546	+	STAM	Body	-1.77827	2.26261	-5.07893	2.09481e-05	0.0196355	2.58188
													cg01413228	chr2	168890638	168890639	+	SPC25	TSS1500	1.67976	-3.59173	5.07728	2.1044e-05	0.0196765	2.57801
													cg08357983	chr22	50227634	50227635	+	TUBGCP6	Body	1.21368	3.44219	5.07726	2.10452e-05	0.0196765	2.57797
													cg10142236	chr16	833132	833133	+			2.4402	3.20694	5.07687	2.10677e-05	0.0196765	2.57706
													cg14113958	chr9	114894957	114894958	-			-1.65943	1.99605	-5.07293	2.12988e-05	0.0197973	2.56783
													cg12749048	chr13	44437335	44437336	-	TSC22D1	TSS1500;Body	1.26301	-4.33038	5.07146	2.13854e-05	0.0198541	2.5644
													cg04348821	chr3	64244856	64244857	+			-1.07115	3.04121	-5.06803	2.15896e-05	0.0199959	2.55636
													cg23706557	chr11	125113131	125113132	-	TMEM218	TSS1500	2.58008	1.69056	5.06593	2.17151e-05	0.0200644	2.55145
													cg18757941	chr1	101238885	101238886	+	S1PR1	5'UTR	0.943206	-3.81695	5.06111	2.20066e-05	0.0202615	2.54017
													cg12949483	chr15	34224576	34224577	+	TMEM85	TSS1500	-2.7833	-3.31924	-5.06145	2.19859e-05	0.0202615	2.54097
													cg03899372	chr1	207050757	207050758	-	YOD1	1stExon	-2.1832	-4.08244	-5.0527	2.25245e-05	0.0206894	2.52048
													cg14330460	chr6	168158747	168158748	-			2.1034	-2.57403	5.03805	2.34558e-05	0.0214941	2.48619
													cg23227500	chr1	179293816	179293817	-	SOAT1	TSS200	1.06303	-5.64601	5.03411	2.37131e-05	0.0216222	2.47696
													cg10074513	chr1	3625092	3625093	-	TPRG1L	1stExon	1.14737	-4.99279	5.03433	2.36984e-05	0.0216222	2.47748
													cg21052291	chr2	68643534	68643535	+			1.07375	-5.94886	5.03378	2.37346e-05	0.0216222	2.47619
													cg23217622	chr1	156435646	156435647	+			-1.04825	-5.30646	-5.02879	2.40647e-05	0.0218973	2.4645
													cg02193951	chr18	78993446	78993447	+	SALL3	Body	1.03224	3.55956	5.02767	2.41391e-05	0.0219137	2.46188
													cg05673539	chr9	98020638	98020639	-			2.66386	2.15644	5.02593	2.42553e-05	0.0219936	2.45782
													cg23857226	chr19	57727706	57727707	+	ZNF671	TSS200	-1.93121	-3.96562	-5.02088	2.45969e-05	0.0222515	2.44598
													cg20884023	chr16	88856726	88856727	+	TRAPPC2L;GALNS	TSS1500;Body	1.17454	-4.22064	5.01836	2.47688e-05	0.022329	2.44008
													cg12631853	chr17	17823781	17823782	+	SREBF1	Body	-1.0906	-5.40612	-5.01318	2.51262e-05	0.0225988	2.42795
													cg10279487	chr17	78359207	78359208	+	SOCS3	5'UTR	-3.00783	-5.55611	-5.01168	2.52305e-05	0.0226404	2.42444
													cg27634845	chr1	90358258	90358259	+			-2.92318	-3.728	-5.00982	2.5361e-05	0.0227312	2.42007
													cg01714268	chr4	16239492	16239493	-	TAPT1-AS1	Body	-1.23742	2.84724	-5.00884	2.543e-05	0.0227668	2.41777
													cg08092588	chr14	104575115	104575116	-			0.901889	4.37645	5.00804	2.5486e-05	0.0227907	2.41591
													cg23437497	chr11	27332176	27332177	-			1.14978	0.0242517	4.99934	2.61066e-05	0.0232123	2.39553
													ch.2.1149235F	chr2	47752670	47752671	+			2.49341	-3.40874	4.99749	2.62408e-05	0.0232784	2.39119
													cg06349093	chr10	80514395	80514396	-	TSPAN14	Body	-1.0152	2.15823	-4.99702	2.62745e-05	0.0232818	2.3901
													cg23711701	chr2	240256196	240256197	-			1.13293	-3.86498	4.99071	2.67375e-05	0.0236113	2.3753
													ch.19.1633300R	chr19	49648687	49648688	+	SCAF1	Body	1.24509	-4.76788	4.98895	2.68677e-05	0.0236459	2.37118
													cg16257051	chr5	154482623	154482624	+			-1.04185	-5.06611	-4.98921	2.68484e-05	0.0236459	2.3718
													cg02165747	chr20	40532440	40532441	+			1.93647	3.06487	4.98133	2.74402e-05	0.024068	2.35332
													cg11675165	chr8	116841065	116841066	-			1.99263	-0.74745	4.97985	2.75525e-05	0.0241393	2.34986
													cg14692284	chr5	119358030	119358031	-	TNFAIP8	Body	1.54751	1.81725	4.97678	2.77879e-05	0.0243181	2.34266
													cg12923271	chr2	43596088	43596089	+	THADA	TSS200	1.07228	-5.86934	4.9728	2.80952e-05	0.0244769	2.33334
													cg10507281	chr14	54763810	54763811	-	SAMD4A	Body	1.65287	3.50541	4.97096	2.8239e-05	0.024525	2.32901
													cg22588307	chr17	35448375	35448376	+	SLFN13	5'UTR	-2.47674	-4.91181	-4.96895	2.8396e-05	0.024621	2.32431
													cg00147126	chr15	29821559	29821560	-	TJP1	TSS200;Body	1.16543	-5.46551	4.96212	2.89375e-05	0.0248765	2.3083
													cg02416500	chr3	52870645	52870646	-	TMEM110-MUSTN1;TMEM110	Body	-1.07936	1.42169	-4.95908	2.91818e-05	0.0250312	2.30118
													cg21104412	chr3	42936534	42936535	-			-1.7272	0.567442	-4.94994	2.99291e-05	0.0255875	2.27974
													cg27285197	chr13	111538775	111538776	-			1.51862	0.904999	4.94681	3.01891e-05	0.0257815	2.27241
													cg05260242	chr13	27954337	27954338	+			-1.28384	-4.77286	-4.9443	3.03995e-05	0.0259113	2.26653
													cg27382861	chr17	28599097	28599098	+	SPAG5	TSS200	1.12272	-5.29205	4.94347	3.04691e-05	0.0259352	2.26458
													cg06535740	chr7	12653746	12653747	+			1.3286	-2.38149	4.94202	3.05918e-05	0.0260112	2.26118
													cg24131747	chr14	67675013	67675014	+	VTI1B	TSS200	1.08093	-5.56679	4.93455	3.12308e-05	0.0264966	2.24365
													cg01892528	chr22	43089479	43089480	+	TTLL1	TSS200	-1.44136	-4.65896	-4.92397	3.2158e-05	0.0271648	2.21884
													cg06793691	chr5	43121477	43121478	-	ZNF131	TSS200	1.10138	-5.75884	4.92228	3.23087e-05	0.0272329	2.21488
													cg00041030	chr14	91228328	91228329	+			-2.74145	-1.72456	-4.92052	3.24659e-05	0.0273358	2.21076
													cg14057644	chr11	128457770	128457771	-			-0.948422	2.68501	-4.91935	3.25709e-05	0.0273945	2.20803
													cg07782758	chr15	67184653	67184654	-	SMAD3	Body	2.04091	-1.56013	4.91547	3.29228e-05	0.027601	2.19891
													cg08655633	chr6	56634346	56634347	+	RNU6-71P;DST	Body	1.39994	2.1984	4.91126	3.33081e-05	0.027864	2.18904
													cg02034328	chr14	77502124	77502125	-			-0.754421	2.88536	-4.91135	3.32999e-05	0.027864	2.18925
													cg25849136	chr5	110086817	110086818	-			1.54999	1.44058	4.9089	3.35266e-05	0.0280166	2.1835
													cg14858152	chr1	108746974	108746975	-	STXBP3	Body	-1.03348	-4.64862	-4.90804	3.36064e-05	0.0280231	2.18148
													cg12148899	chr5	98773644	98773645	-	RGMB	Body	0.995462	-4.90733	4.90511	3.38797e-05	0.0281906	2.17461
													cg00582709	chr16	88608169	88608170	-	ZC3H18	Body	-1.26142	2.21587	-4.90452	3.39347e-05	0.0282062	2.17324
													cg17577862	chr21	43362451	43362452	+	TCONS_00029157	TSS200	-0.899247	-5.49299	-4.88569	3.57486e-05	0.0295875	2.12906
													cg17585138	chr4	131054722	131054723	-			1.33659	1.82077	4.88116	3.61995e-05	0.0298021	2.11842
													cg02805448	chr7	27739963	27739964	+	TAX1BP1	TSS200;5'UTR	-1.67066	-3.64107	-4.87684	3.66338e-05	0.0300959	2.10831
													cg18336878	chr4	69843818	69843819	+	SULT1E1	Body	-1.20786	2.08252	-4.87601	3.67182e-05	0.0301335	2.10635
													cg11102337	chr11	85727730	85727731	+	SYTL2	Body;TSS1500	-1.58575	2.11367	-4.85888	3.84988e-05	0.0313303	2.06616
													cg21338642	chr1	23368856	23368857	+	ZNF436-AS1;ZNF436	TSS1500;5'UTR;TSS200	-1.33001	-4.35473	-4.85596	3.88114e-05	0.0315189	2.0593
													cg22334140	chr3	143831676	143831677	+	SLC9A9	Body	1.49247	-3.56554	4.85089	3.93584e-05	0.0319297	2.04742
													cg25686045	chr11	62842000	62842001	-			-1.44818	-4.38922	-4.84483	4.00233e-05	0.0323342	2.0332
													cg13147462	chr8	96233765	96233766	-	UQCRB	Body;5'UTR	1.19215	1.92889	4.84354	4.0167e-05	0.0324167	2.03015
													cg26989291	chr17	44325370	44325371	+	SLC25A39	TSS1500	-0.898335	-5.8401	-4.83109	4.15735e-05	0.0334685	2.00093
													cg26508928	chr18	14145867	14145868	-			1.65446	1.51331	4.83086	4.15994e-05	0.0334685	2.0004
													cg02345692	chr1	42703636	42703637	+			-0.779443	3.28159	-4.82338	4.24681e-05	0.0340618	1.98285
													cg02978058	chr14	74910688	74910689	+	RPS6KL1	Body	2.65151	0.115519	4.81941	4.29373e-05	0.0342503	1.97352
													cg23434122	chr3	40476944	40476945	+	ZNF619	TSS200	-1.25715	-0.584886	-4.81961	4.29138e-05	0.0342503	1.97399
													cg01582182	chr11	65663551	65663552	+	RELA	TSS1500	1.02916	-4.69416	4.81507	4.34549e-05	0.0346035	1.96335
													cg03463465	chr6	163722549	163722550	+			3.05742	3.14594	4.81192	4.38357e-05	0.0347653	1.95594
													cg23835971	chr22	28233335	28233336	-	TTC28	Body	-1.40204	2.54252	-4.80563	4.46042e-05	0.0352661	1.94118
													cg03034759	chr1	212413552	212413553	-	TMEM206	Body	-0.971151	3.41148	-4.80442	4.47536e-05	0.0353483	1.93833
													cg00566961	chr5	120152736	120152737	-			-1.29543	2.7983	-4.80252	4.49886e-05	0.0354978	1.93389
													cg10724529	chr6	169158919	169158920	-			2.9708	-0.0436012	4.8017	4.50908e-05	0.0355424	1.93196
													cg11995506	chr6	32178455	32178456	-	RNF5;AGPAT1;RNF5P1	1stExon;TSS1500;Body;5'UTR	3.12462	-2.93514	4.79797	4.55585e-05	0.0358576	1.92319
													cg14556189	chr15	67066301	67066302	+	SMAD3	1stExon	-1.13229	-4.69559	-4.79741	4.56289e-05	0.0358576	1.92188
													cg00340214	chr2	74806809	74806810	+			-0.839963	3.16725	-4.78516	4.71995e-05	0.0369055	1.89313
													cg22065500	chr7	129055299	129055300	-	TNPO3;LOC286016	TSS200;Body	-1.326	-4.26385	-4.77126	4.90474e-05	0.0381968	1.8605
													cg26465833	chr2	119496049	119496050	-	SCTR	Body	1.37332	2.54698	4.76773	4.95285e-05	0.0384176	1.8522
													cg15061302	chr3	156674646	156674647	-	TIPARP-AS1;TIPARP	Body;TSS1500;1stExon;5'UTR	1.04469	-5.79942	4.7659	4.97792e-05	0.0385352	1.84791
													cg01287672	chr17	31901405	31901406	+	UTP6	Body	1.48561	-3.95766	4.76522	4.98732e-05	0.0385524	1.84631
													cg23674647	chr1	91535590	91535591	-			-0.905594	3.91186	-4.76502	4.99004e-05	0.0385524	1.84585
													cg11050198	chr9	35828768	35828769	-	TMEM8B;FAM221B	TSS1500;TSS200	-1.11154	-1.90196	-4.76293	5.01891e-05	0.0386985	1.84095
													cg25608819	chr4	52679213	52679214	-			0.815753	2.73671	4.75582	5.11855e-05	0.039311	1.82424
													cg24420617	chr1	173864312	173864313	+	SNORD81;GAS5	TSS200;ExonBnd;Body	-1.11056	2.5001	-4.75376	5.14767e-05	0.039488	1.81941
													cg03887983	chr12	104951528	104951529	-			1.16352	2.2776	4.75347	5.15175e-05	0.039488	1.81874
													cg13028471	chr4	138242381	138242382	-	SLC7A11	TSS200	-0.90099	-4.94395	-4.75093	5.18813e-05	0.0396886	1.81276
													cg20394910	chr4	4321905	4321906	+			1.91909	2.98979	4.75015	5.19932e-05	0.0396962	1.81093
													cg03431571	chr7	159117475	159117476	-	VIPR2	Body	-0.8548	0.361518	-4.74879	5.21891e-05	0.0397677	1.80773
													cg07042095	chr2	73823843	73823844	-			1.46755	-4.0183	4.74805	5.22954e-05	0.0398097	1.806
													cg12428334	chr14	24671073	24671074	+			-0.994151	2.46981	-4.74416	5.28606e-05	0.0402006	1.79687
													cg07540745	chr1	32712521	32712522	-			-1.18665	-4.22258	-4.74028	5.343e-05	0.0405543	1.78776
													cg25831418	chr3	38007069	38007070	+	VILL	3'UTR	-0.806337	0.800539	-4.72474	5.57726e-05	0.0420046	1.75128
													cg14721708	chr22	43210229	43210230	-	SCUBE1	Body	1.49344	3.64096	4.71153	5.78443e-05	0.0431472	1.72026
													cg01274660	chr7	100868003	100868004	-	TRIP6	Body	-1.45728	-4.94039	-4.7116	5.78335e-05	0.0431472	1.72042
													cg26752526	chr16	12901141	12901142	+	SHISA9	TSS1500	-1.49679	-3.98857	-4.70563	5.87939e-05	0.043688	1.70641
													cg22924867	chr7	94657522	94657523	-	SGCE;PEG10	TSS1500;5'UTR	-0.740235	0.161008	-4.70307	5.92108e-05	0.0439229	1.70041
													cg21235251	chr17	35242469	35242470	-	SLFN5	TSS1500	-0.970588	-4.87381	-4.70241	5.93194e-05	0.0439446	1.69885
													cg01568319	chr6	168441227	168441228	-	SMOC2	5'UTR;1stExon	-1.48765	-3.50324	-4.70213	5.93652e-05	0.0439446	1.69819
													cg18246603	chr4	8209510	8209511	-	SH3TC1	Body	-1.93916	-2.98805	-4.69971	5.97639e-05	0.0441938	1.6925
													cg14482889	chr12	53186881	53186882	+	ZNF740	Body	1.36726	-0.111744	4.69939	5.98155e-05	0.0441938	1.69176
													cg01959716	chr6	166625170	166625171	+	RPS6KA2	Body	0.986652	2.42678	4.69856	5.99525e-05	0.0442111	1.68982
													cg19727745	chr7	35968284	35968285	-			1.13615	3.27901	4.69795	6.00538e-05	0.0442439	1.68838
													cg14643399	chr13	44132829	44132830	+			1.00005	0.694162	4.69352	6.07934e-05	0.0445776	1.67797
													cg06635328	chr7	1368999	1369000	-			-1.63988	-4.00819	-4.68255	6.26616e-05	0.0456464	1.65222
													cg10961853	chr10	75413157	75413158	-			-1.09528	2.61519	-4.68179	6.2794e-05	0.0457	1.65043
													cg03393445	chr8	19392034	19392035	-	SH2D4A	Body	1.18303	1.46238	4.68105	6.29224e-05	0.0457507	1.64869
													cg04507495	chr3	47522159	47522160	+			-5.0802	-3.37237	-4.67966	6.3164e-05	0.0458835	1.64543
													cg05191397	chr7	5397370	5397371	+	TNRC18	Body	-1.69232	-4.41739	-4.67901	6.32776e-05	0.0459231	1.6439
													cg09996789	chr16	1260583	1260584	+			1.11741	2.79303	4.67371	6.42096e-05	0.0463832	1.63146
													cg12852134	chr11	88477019	88477020	+			-0.832032	2.95746	-4.67295	6.43438e-05	0.046437	1.62969
													cg20031457	chr14	20682176	20682177	+			-1.13195	-4.0412	-4.6724	6.44428e-05	0.0464653	1.62838
													cg05932518	chr7	105197571	105197572	+	SRPK2	Body	1.69021	2.39074	4.67002	6.48675e-05	0.0466723	1.62279
													cg15531235	chr12	110502111	110502112	+	VPS29;RAD9B	TSS200	1.10599	-4.79609	4.66685	6.54361e-05	0.046986	1.61536
													cg03735492	chr1	16217264	16217265	-			1.19556	-5.79465	4.6637	6.60081e-05	0.0472437	1.60796
													cg26455541	chr4	26319616	26319617	-	RBPJ	TSS200;TSS1500	1.03203	-5.5427	4.6613	6.64458e-05	0.0474264	1.60234
													cg17913306	chr14	91754041	91754042	+			2.28686	1.40846	4.65065	6.84273e-05	0.0486174	1.57733
													cg15139063	chr2	106343412	106343413	-			-1.07823	3.3593	-4.65	6.85504e-05	0.0486604	1.5758
													cg18436203	chr1	29182066	29182067	+	SFRS4	1stExon;5'UTR	1.00651	-5.50111	4.64915	6.87108e-05	0.0486855	1.57381
													cg20172795	chr6	127120054	127120055	+	RSPO3	Body	-1.42582	-4.09257	-4.64701	6.91188e-05	0.0488203	1.56877
													cg08277291	chr6	32069649	32069650	+	TNXB	Body	0.93643	2.80472	4.64519	6.9466e-05	0.0488203	1.56451
													cg25938983	chr8	142581509	142581510	-			-0.990713	3.126	-4.64613	6.92856e-05	0.0488203	1.56672
													cg18454482	chr6	94501822	94501823	-			-2.04691	-0.687455	-4.64541	6.94234e-05	0.0488203	1.56503
													cg01709619	chr3	129627851	129627852	-			-0.909212	-3.61389	-4.64519	6.94658e-05	0.0488203	1.56451
													cg13086569	chr9	103690226	103690227	+			-0.897629	2.32773	-4.63909	7.06443e-05	0.0494821	1.55019
													cg01402095	chr16	68491562	68491563	-			-3.1141	-4.16766	-4.63872	7.07171e-05	0.0494821	1.54932
													cg14680989	chr3	42014436	42014437	+			-1.12291	-5.05432	-4.63681	7.10913e-05	0.0496933	1.54483
													cg14618116	chr9	113700662	113700663	-			1.42396	2.41112	4.63599	7.1252e-05	0.0497162	1.54291
													cg17532220	chr3	33420927	33420928	+	UBP1	Body	-0.814785	3.25659	-4.63564	7.13203e-05	0.0497193	1.54209
